# Supplementary material for: Molecular epidemiology of carbapenem-resistant hypervirulent Klebsiella pneumoniae in China
Source: Emerg Microbes Infect. 2022 Mar 19;11(1):841–9. doi: 10.1080/22221751.2022.2049458 (PMC8942559; doi:10.1080/22221751.2022.2049458)
Supplement: Supplemental Material [file TEMI_A_2049458_SM3950.zip]

Archive with 4 entries (4 files):
- Suppl files/CRHvKP Supplementary Materials_r1.docx
- Suppl files/Supplementary Table S2.xlsx
- Suppl files/Supplementary Table S3.xlsx
- Suppl files/Supplementary Table S4.xlsx
