# Supplementary material for: Molecular epidemiology of carbapenem-resistant hypervirulent Klebsiella pneumoniae in China
Source: Emerg Microbes Infect. 2022 Mar 19;11(1):841–9. doi: 10.1080/22221751.2022.2049458 (PMC8942559; doi:10.1080/22221751.2022.2049458)
Supplement: Supplemental Material [file TEMI_A_2049458_SM3950.zip › Suppl files/Supplementary Table S2.xlsx]

## Sheet: Table S2
strains	hospitals	year	ST	KL	KL locus	virluence plasmid	% Aligned Bases VS. pLVPK	Neutrophil survival assay (>70%)	String Test	rmpA mutant	rmpA2 mutant	blaKPC-2	IncFII(pHN7A8)_1_pHN7A8_JN232517	% Aligned with pSWU01
14HN-106	HPPH	2014	ST833-1LV	KL47	KL47_02_cpsACP,91.75%;KL47_03_wzi,100.0%;KL47_04_wza,100.0%;KL47_05_wzb,100.0%;KL47_06_wzc,100.0%;KL47_07_wcaJ,100.0%;KL47_08_wcaA,99.67%;KL47_09,100.0%;KL47_10_wcqC,100.0%;KL47_11_wzy,100.0%;KL47_12_wcuT,100.0%;KL47_13_wzx,99.79%;KL47_14_gnd,100.0%;KL47_17_rmlD,99.66%;KL47_18_rmlC,100.0%;KL47_19_ugd,100.0%	-	2.96	-	-	-	-	100	100	66.96
14HN-121	HPPH	2014	ST11	KL47	KL47_01_galF,99.33%;KL47_02_cpsACP,91.75%;KL47_03_wzi,100.0%;KL47_04_wza,100.0%;KL47_05_wzb,100.0%;KL47_06_wzc,100.0%;KL47_07_wcaJ,100.0%;KL47_08_wcaA,99.67%;KL47_09,100.0%;KL47_10_wcqC,100.0%;KL47_11_wzy,100.0%;KL47_12_wcuT,100.0%;KL47_13_wzx,99.79%;KL47_14_gnd,100.0%;KL47_16_rmlA,99.66%;KL47_17_rmlD,99.66%;KL47_19_ugd,100.0%	-	18.03	-	-	-	-	100	100	70.58
14HN-13	HPPH	2014	ST11	KL47	KL47_01_galF,99.33%;KL47_02_cpsACP,91.75%;KL47_03_wzi,100.0%;KL47_04_wza,100.0%;KL47_05_wzb,100.0%;KL47_06_wzc,100.0%;KL47_07_wcaJ,100.0%;KL47_08_wcaA,99.67%;KL47_09,100.0%;KL47_10_wcqC,100.0%;KL47_11_wzy,100.0%;KL47_12_wcuT,100.0%;KL47_13_wzx,99.79%;KL47_14_gnd,100.0%;KL47_16_rmlA,99.31%;KL47_17_rmlD,99.66%;KL47_19_ugd,100.0%	-	3.08	-	-	-	-	100	100	65.62
14HN-130	HPPH	2014	ST11	KL47	KL47_01_galF,99.33%;KL47_02_cpsACP,91.75%;KL47_03_wzi,100.0%;KL47_04_wza,100.0%;KL47_05_wzb,100.0%;KL47_06_wzc,100.0%;KL47_07_wcaJ,100.0%;KL47_08_wcaA,99.67%;KL47_09,100.0%;KL47_10_wcqC,100.0%;KL47_11_wzy,100.0%;KL47_12_wcuT,100.0%;KL47_13_wzx,99.79%;KL47_14_gnd,100.0%;KL47_16_rmlA,99.66%;KL47_17_rmlD,99.66%;KL47_19_ugd,100.0%	-	3.25	-	-	-	-	100	100	67.67
14HN-132	HPPH	2014	ST11	KL47	KL47_01_galF,99.33%;KL47_02_cpsACP,96.67%;KL47_03_wzi,100.0%;KL47_04_wza,100.0%;KL47_05_wzb,100.0%;KL47_06_wzc,100.0%;KL47_07_wcaJ,100.0%;KL47_08_wcaA,99.67%;KL47_09,100.0%;KL47_10_wcqC,100.0%;KL47_11_wzy,99.76%;KL47_12_wcuT,100.0%;KL47_13_wzx,99.79%;KL47_14_gnd,100.0%;KL47_16_rmlA,99.66%;KL47_17_rmlD,99.66%;KL47_19_ugd,100.0%	-	3.22	-	-	-	-	100	100	81.37
14HN-136	HPPH	2014	ST11	KL47	KL47_01_galF,99.33%;KL47_02_cpsACP,91.75%;KL47_03_wzi,100.0%;KL47_04_wza,100.0%;KL47_05_wzb,100.0%;KL47_06_wzc,100.0%;KL47_07_wcaJ,100.0%;KL47_08_wcaA,99.67%;KL47_09,100.0%;KL47_10_wcqC,100.0%;KL47_11_wzy,100.0%;KL47_12_wcuT,100.0%;KL47_13_wzx,99.79%;KL47_14_gnd,100.0%;KL47_16_rmlA,99.31%;KL47_17_rmlD,99.66%;KL47_19_ugd,100.0%	-	3.14	-	-	-	-	100	100	67.45
14HN-137	HPPH	2014	ST11	KL47	KL47_01_galF,99.33%;KL47_02_cpsACP,91.75%;KL47_03_wzi,100.0%;KL47_04_wza,100.0%;KL47_05_wzb,100.0%;KL47_06_wzc,100.0%;KL47_07_wcaJ,100.0%;KL47_08_wcaA,99.67%;KL47_09,100.0%;KL47_10_wcqC,100.0%;KL47_11_wzy,100.0%;KL47_12_wcuT,100.0%;KL47_13_wzx,99.79%;KL47_14_gnd,100.0%;KL47_16_rmlA,99.31%;KL47_17_rmlD,99.66%;KL47_19_ugd,100.0%	-	26.73	-	-	-	-	100	100	70.37
14HN-15	HPPH	2014	ST11	KL47	KL47_01_galF,99.33%;KL47_02_cpsACP,91.75%;KL47_03_wzi,100.0%;KL47_04_wza,100.0%;KL47_05_wzb,100.0%;KL47_06_wzc,100.0%;KL47_07_wcaJ,100.0%;KL47_08_wcaA,99.67%;KL47_09,100.0%;KL47_10_wcqC,100.0%;KL47_12_wcuT,100.0%;KL47_14_gnd,100.0%;KL47_16_rmlA,99.66%;KL47_17_rmlD,99.66%;KL47_19_ugd,100.0%	-	3.14	-	-	-	-	100	100	67.46
14HN-17	HPPH	2014	ST11	KL47	KL47_01_galF,99.33%;KL47_02_cpsACP,91.75%;KL47_03_wzi,100.0%;KL47_04_wza,100.0%;KL47_05_wzb,100.0%;KL47_06_wzc,100.0%;KL47_07_wcaJ,100.0%;KL47_08_wcaA,99.67%;KL47_09,100.0%;KL47_10_wcqC,100.0%;KL47_11_wzy,100.0%;KL47_12_wcuT,100.0%;KL47_13_wzx,99.79%;KL47_14_gnd,100.0%;KL47_16_rmlA,99.66%;KL47_17_rmlD,99.66%;KL47_19_ugd,100.0%	-	3.19	-	-	-	-	100	100	67.48
14HN-18	HPPH	2014	ST11	KL47	KL47_01_galF,99.33%;KL47_02_cpsACP,91.75%;KL47_03_wzi,100.0%;KL47_04_wza,100.0%;KL47_05_wzb,100.0%;KL47_06_wzc,100.0%;KL47_07_wcaJ,99.79%;KL47_08_wcaA,99.67%;KL47_09,100.0%;KL47_10_wcqC,100.0%;KL47_11_wzy,100.0%;KL47_12_wcuT,100.0%;KL47_13_wzx,99.79%;KL47_14_gnd,100.0%;KL47_16_rmlA,99.31%;KL47_17_rmlD,99.66%;KL47_19_ugd,100.0%	-	3.11	-	-	-	-	100	100	66.72
14HN-23	HPPH	2014	ST11	KL47	KL47_01_galF,99.33%;KL47_02_cpsACP,91.75%;KL47_03_wzi,100.0%;KL47_04_wza,100.0%;KL47_05_wzb,100.0%;KL47_06_wzc,100.0%;KL47_07_wcaJ,100.0%;KL47_08_wcaA,99.67%;KL47_09,100.0%;KL47_10_wcqC,100.0%;KL47_11_wzy,100.0%;KL47_12_wcuT,99.65%;KL47_13_wzx,99.79%;KL47_14_gnd,100.0%;KL47_16_rmlA,99.66%;KL47_17_rmlD,99.66%;KL47_19_ugd,100.0%	-	3.04	-	-	-	-	100	100	64.96
14HN-244	HPPH	2014	ST1	KL19	KL19_01_galF,99.0%;KL19_02_cpsACP,96.19%;KL19_03_wzi,97.92%;KL19_04_wza,97.88%;KL19_05_wzb,100.0%;KL19_06_wzc,98.75%;KL19_07_wcaJ,98.74%;KL19_08_wcuF,94.86%;KL19_09_wcmY,96.62%;KL19_10_wzx,96.88%;KL19_11_wctW,97.17%;KL19_12_wctX,99.23%;KL19_13_wzy,98.85%;KL19_14,94.54%;KL19_15_gnd,99.57%;KL19_16_rmlB,99.15%;KL19_17_rmlA,97.92%;KL19_18_rmlD,98.32%;KL19_19_rmlC,98.92%;KL19_20_ugd,99.74%	-	32.98	-	-	-	-	100	0	39.1
14HN-268	HPPH	2014	ST11	KL64	KL64_01_galF,100.0%;KL64_02_cpsACP,99.52%;KL64_03_wzi,100.0%;KL64_04_wza,100.0%;KL64_05_wzb,100.0%;KL64_06_wzc,100.0%;KL64_07_wzx,99.59%;KL64_08_wcoV,100.0%;KL64_09,100.0%;KL64_10_wzy,100.0%;KL64_11_wcoU,99.68%;KL64_12_wcoT,100.0%;KL64_13_wcsF,100.0%;KL64_14_wcuK,100.0%;KL64_15_wbaZ,100.0%;KL64_16_wcaJ,100.0%;KL64_17_gnd,100.0%;KL64_18_manC,100.0%;KL64_19_manB,100.0%;KL64_20_rmlB,100.0%;KL64_21_r…	+	96.04	-	-	rmpA_M2	rmpA2_M5	100	100	55.2
14HN-3	HPPH	2014	ST11	KL47	KL47_01_galF,99.33%;KL47_02_cpsACP,91.75%;KL47_03_wzi,100.0%;KL47_04_wza,100.0%;KL47_05_wzb,100.0%;KL47_06_wzc,100.0%;KL47_07_wcaJ,100.0%;KL47_08_wcaA,99.67%;KL47_09,100.0%;KL47_10_wcqC,100.0%;KL47_11_wzy,100.0%;KL47_12_wcuT,100.0%;KL47_13_wzx,99.79%;KL47_14_gnd,100.0%;KL47_16_rmlA,99.31%;KL47_17_rmlD,99.66%;KL47_19_ugd,100.0%	-	3.44	-	-	-	-	100	100	67.94
14HN-46	HPPH	2014	ST11	KL47	KL47_01_galF,99.33%;KL47_02_cpsACP,91.75%;KL47_03_wzi,100.0%;KL47_04_wza,100.0%;KL47_05_wzb,100.0%;KL47_06_wzc,100.0%;KL47_08_wcaA,99.67%;KL47_09,100.0%;KL47_10_wcqC,100.0%;KL47_11_wzy,100.0%;KL47_13_wzx,99.79%;KL47_14_gnd,100.0%;KL47_16_rmlA,99.66%;KL47_17_rmlD,99.66%;KL47_19_ugd,100.0%	-	3.18	-	-	-	-	100	100	67.3
14HN-58	HPPH	2014	ST11	KL47	KL47_01_galF,99.33%;KL47_02_cpsACP,91.75%;KL47_03_wzi,100.0%;KL47_04_wza,100.0%;KL47_05_wzb,100.0%;KL47_06_wzc,100.0%;KL47_07_wcaJ,100.0%;KL47_08_wcaA,99.67%;KL47_10_wcqC,100.0%;KL47_12_wcuT,100.0%;KL47_13_wzx,99.79%;KL47_14_gnd,100.0%;KL47_17_rmlD,99.66%;KL47_19_ugd,100.0%	-	3.2	-	-	-	-	100	100	67.15
14HN-63	HPPH	2014	ST11	KL47	KL47_01_galF,99.33%;KL47_02_cpsACP,91.75%;KL47_03_wzi,100.0%;KL47_04_wza,100.0%;KL47_05_wzb,100.0%;KL47_06_wzc,100.0%;KL47_07_wcaJ,100.0%;KL47_08_wcaA,99.67%;KL47_09,99.83%;KL47_10_wcqC,100.0%;KL47_11_wzy,100.0%;KL47_12_wcuT,100.0%;KL47_13_wzx,99.79%;KL47_14_gnd,100.0%;KL47_16_rmlA,99.31%;KL47_17_rmlD,99.66%;KL47_19_ugd,100.0%	-	17.59	-	-	-	-	100	100	68.73
14HN-70	HPPH	2014	ST11	KL47	KL47_01_galF,99.33%;KL47_03_wzi,100.0%;KL47_04_wza,100.0%;KL47_05_wzb,100.0%;KL47_06_wzc,100.0%;KL47_07_wcaJ,99.79%;KL47_08_wcaA,99.67%;KL47_09,100.0%;KL47_10_wcqC,100.0%;KL47_11_wzy,100.0%;KL47_12_wcuT,100.0%;KL47_13_wzx,99.79%;KL47_14_gnd,100.0%;KL47_16_rmlA,99.66%;KL47_17_rmlD,99.66%;KL47_19_ugd,100.0%	-	3.05	-	-	-	-	100	100	80.4
14HN-73	HPPH	2014	ST11	KL47	KL47_01_galF,99.33%;KL47_02_cpsACP,91.75%;KL47_03_wzi,100.0%;KL47_04_wza,100.0%;KL47_05_wzb,100.0%;KL47_06_wzc,100.0%;KL47_07_wcaJ,99.79%;KL47_08_wcaA,99.67%;KL47_09,100.0%;KL47_10_wcqC,100.0%;KL47_11_wzy,100.0%;KL47_12_wcuT,100.0%;KL47_13_wzx,99.79%;KL47_14_gnd,100.0%;KL47_16_rmlA,99.66%;KL47_18_rmlC,98.92%;KL47_19_ugd,100.0%	-	3.48	-	-	-	-	100	100	67.71
14HN-81	HPPH	2014	ST11	KL47	KL47_01_galF,99.33%;KL47_02_cpsACP,91.75%;KL47_03_wzi,100.0%;KL47_04_wza,100.0%;KL47_05_wzb,100.0%;KL47_06_wzc,100.0%;KL47_07_wcaJ,100.0%;KL47_08_wcaA,99.67%;KL47_09,100.0%;KL47_10_wcqC,100.0%;KL47_11_wzy,100.0%;KL47_12_wcuT,100.0%;KL47_13_wzx,99.79%;KL47_14_gnd,100.0%;KL47_16_rmlA,99.31%;KL47_17_rmlD,99.66%;KL47_19_ugd,100.0%	-	3.44	-	-	-	-	100	100	67.9
14HN-83	HPPH	2014	ST11	KL47	KL47_01_galF,99.33%;KL47_02_cpsACP,91.75%;KL47_03_wzi,100.0%;KL47_04_wza,100.0%;KL47_05_wzb,100.0%;KL47_06_wzc,100.0%;KL47_07_wcaJ,100.0%;KL47_08_wcaA,99.67%;KL47_09,100.0%;KL47_10_wcqC,100.0%;KL47_11_wzy,100.0%;KL47_12_wcuT,100.0%;KL47_13_wzx,99.79%;KL47_14_gnd,100.0%;KL47_16_rmlA,99.31%;KL47_17_rmlD,99.66%;KL47_19_ugd,100.0%	-	3.39	-	-	-	-	100	100	67.77
14HN-95	HPPH	2014	ST11	KL47	KL47_01_galF,99.33%;KL47_02_cpsACP,91.75%;KL47_03_wzi,100.0%;KL47_04_wza,100.0%;KL47_05_wzb,100.0%;KL47_06_wzc,100.0%;KL47_07_wcaJ,100.0%;KL47_08_wcaA,99.67%;KL47_09,100.0%;KL47_10_wcqC,100.0%;KL47_11_wzy,100.0%;KL47_12_wcuT,100.0%;KL47_13_wzx,99.79%;KL47_14_gnd,100.0%;KL47_16_rmlA,99.31%;KL47_17_rmlD,99.66%;KL47_19_ugd,100.0%	-	3.03	-	-	-	-	100	100	67.06
14WZ-1	WETH	2014	ST11	KL47	KL47_01_galF,99.33%;KL47_02_cpsACP,96.67%;KL47_03_wzi,100.0%;KL47_04_wza,100.0%;KL47_05_wzb,100.0%;KL47_06_wzc,100.0%;KL47_07_wcaJ,100.0%;KL47_08_wcaA,99.67%;KL47_09,100.0%;KL47_10_wcqC,100.0%;KL47_11_wzy,99.74%;KL47_12_wcuT,100.0%;KL47_13_wzx,99.79%;KL47_14_gnd,100.0%;KL47_16_rmlA,99.66%;KL47_17_rmlD,99.66%;KL47_19_ugd,100.0%	-	3.42	-	-	-	-	100	100	86.72
14WZ-10	WETH	2014	ST290	KL21	KL21_01_galF,99.67%;KL21_02_cpsACP,92.86%;KL21_03_wzi,99.17%;KL21_04_wza,100.0%;KL21_05_wzb,100.0%;KL21_06_wzc,99.86%;KL21_07_wcuD,99.24%;KL21_08_wzy,99.75%;KL21_09_wcuE,99.7%;KL21_10_wcuC,100.0%;KL21_11_wbaZ,100.0%;KL21_12_wbaP,99.58%;KL21_13_wcuA,99.29%;KL21_14_wcaL,99.51%;KL21_15_wzx,99.55%;KL21_16_gnd,99.79%;KL21_17_manC,99.79%;KL21_18_manB,99.78%;KL21_19_ugd,99.49%	-	25.07	-	-	-	-	100	0	29.17
14WZ-11	WETH	2014	ST2281-2LV	KL49	KL49_01_galF,99.0%;KL49_02_cpsACP,94.76%;KL49_03_wzi,97.43%;KL49_04_wza,98.15%;KL49_05_wzb,100.0%;KL49_06_wzc,99.57%;KL49_07_wbaP,99.39%;KL49_08_wzy,98.42%;KL49_09_wcuI,99.71%;KL49_10_wcuF,99.18%;KL49_11_wclK,98.89%;KL49_12_wclW,99.72%;KL49_16_gnd,99.57%;KL49_17_manC,99.15%;KL49_18_manB,99.57%	-	18.8	-	-	-	-	100	0	23.39
14WZ-14	WETH	2014	ST2022-1LV	KL27	KL27_01_galF,99.67%;KL27_02_cpsACP,100.0%;KL27_03_wzi,95.62%;KL27_04_wza,100.0%;KL27_05_wzb,100.0%;KL27_08_wckI,100.0%;KL27_09_wckS,99.6%;KL27_11_wzy,99.76%;KL27_12_wzx,100.0%;KL27_13_wckQ,99.63%;KL27_14_wcuJ,99.7%;KL27_16_wctF,99.39%;KL27_17_gnd,99.36%;KL27_18_ugd,99.49%	-	20.22	-	-	-	-	100	0	30.86
14WZ-15	WETH	2014	ST11	KL47	KL47_01_galF,99.33%;KL47_02_cpsACP,96.67%;KL47_03_wzi,100.0%;KL47_04_wza,100.0%;KL47_05_wzb,100.0%;KL47_06_wzc,100.0%;KL47_07_wcaJ,100.0%;KL47_08_wcaA,99.67%;KL47_09,100.0%;KL47_10_wcqC,100.0%;KL47_11_wzy,99.74%;KL47_12_wcuT,100.0%;KL47_13_wzx,99.79%;KL47_14_gnd,100.0%;KL47_16_rmlA,99.66%;KL47_17_rmlD,99.66%;KL47_19_ugd,100.0%	-	3.5	-	-	-	-	100	100	86.78
14WZ-17	WETH	2014	ST11	KL47	KL47_01_galF,99.33%;KL47_02_cpsACP,96.67%;KL47_03_wzi,100.0%;KL47_04_wza,100.0%;KL47_05_wzb,100.0%;KL47_06_wzc,100.0%;KL47_07_wcaJ,100.0%;KL47_08_wcaA,99.67%;KL47_09,100.0%;KL47_10_wcqC,100.0%;KL47_11_wzy,99.76%;KL47_12_wcuT,100.0%;KL47_13_wzx,99.79%;KL47_14_gnd,100.0%;KL47_16_rmlA,99.31%;KL47_17_rmlD,99.66%;KL47_19_ugd,100.0%	+	91.64	-	-	WT	rmpA2_M4	100	100	92.03
14WZ-19	WETH	2014	ST11	KL47	KL47_01_galF,99.33%;KL47_02_cpsACP,96.67%;KL47_03_wzi,100.0%;KL47_04_wza,100.0%;KL47_05_wzb,100.0%;KL47_06_wzc,100.0%;KL47_07_wcaJ,100.0%;KL47_08_wcaA,99.67%;KL47_09,100.0%;KL47_10_wcqC,100.0%;KL47_11_wzy,99.76%;KL47_12_wcuT,100.0%;KL47_13_wzx,99.79%;KL47_14_gnd,100.0%;KL47_16_rmlA,99.66%;KL47_17_rmlD,99.66%;KL47_19_ugd,100.0%	+	91.66	-	-	WT	rmpA2_M4	100	100	92
14WZ-24	WETH	2014	ST11	KL47	KL47_03_wzi,100.0%;KL47_04_wza,100.0%;KL47_05_wzb,100.0%;KL47_06_wzc,100.0%;KL47_07_wcaJ,100.0%;KL47_08_wcaA,99.67%;KL47_09,100.0%;KL47_10_wcqC,100.0%;KL47_12_wcuT,100.0%;KL47_13_wzx,99.79%;KL47_14_gnd,100.0%;KL47_16_rmlA,99.66%;KL47_17_rmlD,99.66%;KL47_19_ugd,100.0%	-	16.98	-	-	-	-	100	100	71.55
14WZ-26	WETH	2014	ST268	KL20	KL20_01_galF,100.0%;KL20_02_cpsACP,100.0%;KL20_03_wzi,100.0%;KL20_04_wza,100.0%;KL20_05_wzb,100.0%;KL20_06_wzc,100.0%;KL20_07_wbaP,100.0%;KL20_08_wzy,99.76%;KL20_09,100.0%;KL20_10_wcaN,100.0%;KL20_11_wcaO,100.0%;KL20_12,100.0%;KL20_13_wbaZ,100.0%;KL20_14_wzx,99.76%;KL20_15_gnd,100.0%;KL20_16_manC,100.0%;KL20_17_manB,100.0%;KL20_18_ugd,100.0%	+	84.51	-	-	-	rmpA2_M2	100	0	25.5
14WZ-29	WETH	2014	ST11	KL47	KL47_01_galF,99.33%;KL47_02_cpsACP,96.67%;KL47_03_wzi,100.0%;KL47_04_wza,100.0%;KL47_05_wzb,100.0%;KL47_06_wzc,100.0%;KL47_07_wcaJ,100.0%;KL47_08_wcaA,99.67%;KL47_09,100.0%;KL47_10_wcqC,100.0%;KL47_11_wzy,99.74%;KL47_12_wcuT,100.0%;KL47_13_wzx,99.79%;KL47_14_gnd,100.0%;KL47_16_rmlA,99.31%;KL47_17_rmlD,99.66%;KL47_19_ugd,100.0%	-	3.44	-	-	-	-	100	100	86.66
14WZ-30	WETH	2014	ST11	KL47	KL47_01_galF,99.33%;KL47_02_cpsACP,96.67%;KL47_03_wzi,100.0%;KL47_04_wza,100.0%;KL47_05_wzb,99.32%;KL47_06_wzc,99.86%;KL47_07_wcaJ,100.0%;KL47_08_wcaA,99.67%;KL47_09,100.0%;KL47_10_wcqC,99.61%;KL47_11_wzy,99.76%;KL47_12_wcuT,100.0%;KL47_13_wzx,99.79%;KL47_14_gnd,100.0%;KL47_16_rmlA,99.66%;KL47_17_rmlD,99.66%;KL47_19_ugd,100.0%	+	91.66	-	-	WT	rmpA2_M4	100	100	91.9
14WZ-33	WETH	2014	ST11	KL47	KL47_01_galF,99.33%;KL47_02_cpsACP,96.67%;KL47_03_wzi,100.0%;KL47_04_wza,100.0%;KL47_05_wzb,100.0%;KL47_06_wzc,100.0%;KL47_07_wcaJ,100.0%;KL47_08_wcaA,99.67%;KL47_09,100.0%;KL47_10_wcqC,100.0%;KL47_11_wzy,99.76%;KL47_12_wcuT,100.0%;KL47_13_wzx,99.79%;KL47_14_gnd,100.0%;KL47_16_rmlA,99.31%;KL47_17_rmlD,99.66%;KL47_19_ugd,100.0%	+	79.7	-	-	WT	rmpA2_M4	100	100	91.16
14WZ-34	WETH	2014	ST668	KL128	KL128_01_galF,99.67%;KL128_02_cpsACP,91.43%;KL128_03_wzi,98.95%;KL128_04_wza,99.74%;KL128_05_wzb,100.0%;KL128_06_wzc,99.58%;KL128_07_wbaP,99.37%;KL128_08_wcaA,100.0%;KL128_09_wzy,100.0%;KL128_10,99.71%;KL128_11,100.0%;KL128_12_wcuD,99.73%;KL128_13_wcuS,99.31%;KL128_14_wzx,99.53%;KL128_15,100.0%;KL128_16_gnd,100.0%;KL128_17_manC,100.0%;KL128_18_manB,100.0%;KL128_19_rmlB,100.0%;KL128_20_rmlA,100.0%…	-	32.43	-	-	-	-	100	0	25.23
14WZ-35	WETH	2014	ST11	KL47	KL47_01_galF,99.33%;KL47_02_cpsACP,96.67%;KL47_03_wzi,100.0%;KL47_04_wza,100.0%;KL47_05_wzb,99.32%;KL47_06_wzc,100.0%;KL47_07_wcaJ,100.0%;KL47_08_wcaA,99.67%;KL47_09,100.0%;KL47_10_wcqC,100.0%;KL47_11_wzy,99.76%;KL47_12_wcuT,100.0%;KL47_13_wzx,99.79%;KL47_14_gnd,100.0%;KL47_16_rmlA,99.31%;KL47_17_rmlD,99.66%;KL47_19_ugd,100.0%	+	91.67	-	-	WT	rmpA2_M4	100	100	92.01
14WZ-36	WETH	2014	ST11	KL47	KL47_01_galF,99.33%;KL47_02_cpsACP,96.67%;KL47_03_wzi,100.0%;KL47_04_wza,100.0%;KL47_05_wzb,99.32%;KL47_06_wzc,99.86%;KL47_07_wcaJ,100.0%;KL47_08_wcaA,99.67%;KL47_09,100.0%;KL47_10_wcqC,99.61%;KL47_11_wzy,99.76%;KL47_12_wcuT,100.0%;KL47_13_wzx,99.79%;KL47_14_gnd,100.0%;KL47_16_rmlA,99.66%;KL47_17_rmlD,99.66%;KL47_19_ugd,100.0%	+	91.65	-	-	WT	rmpA2_M4	100	100	92.01
14WZ-38	WETH	2014	ST11	KL47	KL47_01_galF,99.33%;KL47_02_cpsACP,96.67%;KL47_03_wzi,100.0%;KL47_04_wza,100.0%;KL47_05_wzb,100.0%;KL47_06_wzc,100.0%;KL47_07_wcaJ,100.0%;KL47_08_wcaA,99.67%;KL47_09,100.0%;KL47_10_wcqC,100.0%;KL47_11_wzy,99.76%;KL47_12_wcuT,100.0%;KL47_13_wzx,99.79%;KL47_14_gnd,100.0%;KL47_16_rmlA,99.66%;KL47_17_rmlD,99.66%;KL47_19_ugd,100.0%	+	91.59	-	-	WT	rmpA2_M4	100	100	91.96
14WZ-39	WETH	2014	ST11	KL47	KL47_01_galF,99.33%;KL47_02_cpsACP,96.67%;KL47_03_wzi,100.0%;KL47_04_wza,100.0%;KL47_05_wzb,99.32%;KL47_06_wzc,100.0%;KL47_07_wcaJ,100.0%;KL47_08_wcaA,99.67%;KL47_09,100.0%;KL47_10_wcqC,100.0%;KL47_11_wzy,99.76%;KL47_12_wcuT,100.0%;KL47_13_wzx,99.79%;KL47_14_gnd,100.0%;KL47_16_rmlA,99.66%;KL47_17_rmlD,99.66%;KL47_19_ugd,100.0%	+	91.39	-	-	WT	rmpA2_M4	100	100	91.88
14WZ-4	WETH	2014	ST11	KL47	KL47_01_galF,99.33%;KL47_02_cpsACP,96.67%;KL47_03_wzi,100.0%;KL47_04_wza,100.0%;KL47_05_wzb,100.0%;KL47_06_wzc,100.0%;KL47_07_wcaJ,100.0%;KL47_08_wcaA,99.67%;KL47_09,100.0%;KL47_10_wcqC,100.0%;KL47_11_wzy,99.74%;KL47_12_wcuT,100.0%;KL47_13_wzx,99.79%;KL47_14_gnd,100.0%;KL47_16_rmlA,99.31%;KL47_17_rmlD,99.66%;KL47_19_ugd,100.0%	-	3.52	-	-	-	-	100	100	86.78
14WZ-40	WETH	2014	ST11	KL47	KL47_01_galF,99.33%;KL47_02_cpsACP,96.67%;KL47_03_wzi,100.0%;KL47_04_wza,100.0%;KL47_05_wzb,100.0%;KL47_06_wzc,100.0%;KL47_07_wcaJ,100.0%;KL47_08_wcaA,99.34%;KL47_09,100.0%;KL47_10_wcqC,100.0%;KL47_11_wzy,99.76%;KL47_12_wcuT,100.0%;KL47_13_wzx,99.79%;KL47_14_gnd,100.0%;KL47_16_rmlA,99.66%;KL47_17_rmlD,99.66%;KL47_19_ugd,100.0%	+	91.29	-	-	WT	-	100	100	91.68
14WZ-41	WETH	2014	ST668	KL128	KL128_01_galF,99.67%;KL128_02_cpsACP,91.43%;KL128_03_wzi,98.95%;KL128_04_wza,99.74%;KL128_05_wzb,100.0%;KL128_06_wzc,99.58%;KL128_07_wbaP,99.37%;KL128_08_wcaA,100.0%;KL128_09_wzy,100.0%;KL128_10,99.71%;KL128_11,100.0%;KL128_12_wcuD,99.73%;KL128_13_wcuS,99.31%;KL128_14_wzx,99.53%;KL128_15,100.0%;KL128_16_gnd,100.0%;KL128_17_manC,100.0%;KL128_18_manB,100.0%;KL128_19_rmlB,100.0%;KL128_20_rmlA,100.0%…	-	32.13	-	-	-	-	100	0	24.31
14WZ-42	WETH	2014	ST11	KL47	KL47_01_galF,99.33%;KL47_02_cpsACP,96.67%;KL47_03_wzi,100.0%;KL47_04_wza,100.0%;KL47_05_wzb,99.32%;KL47_06_wzc,100.0%;KL47_07_wcaJ,100.0%;KL47_08_wcaA,99.67%;KL47_09,100.0%;KL47_10_wcqC,100.0%;KL47_11_wzy,99.76%;KL47_12_wcuT,100.0%;KL47_13_wzx,99.79%;KL47_14_gnd,100.0%;KL47_16_rmlA,99.31%;KL47_17_rmlD,99.66%;KL47_19_ugd,100.0%	+	91.49	-	-	WT	rmpA2_M4	100	100	91.72
14WZ-43	WETH	2014	ST11	KL47	KL47_01_galF,99.33%;KL47_02_cpsACP,96.67%;KL47_03_wzi,100.0%;KL47_04_wza,100.0%;KL47_05_wzb,100.0%;KL47_06_wzc,100.0%;KL47_07_wcaJ,100.0%;KL47_08_wcaA,99.67%;KL47_09,100.0%;KL47_10_wcqC,100.0%;KL47_11_wzy,99.76%;KL47_12_wcuT,100.0%;KL47_13_wzx,99.79%;KL47_14_gnd,100.0%;KL47_16_rmlA,99.66%;KL47_17_rmlD,99.66%;KL47_19_ugd,100.0%	+	87.03	+	+	rmpA_M5	rmpA2_M7	100	100	92.01
14WZ-44	WETH	2014	ST11	KL47	KL47_01_galF,99.33%;KL47_02_cpsACP,96.67%;KL47_03_wzi,100.0%;KL47_04_wza,100.0%;KL47_05_wzb,100.0%;KL47_06_wzc,100.0%;KL47_07_wcaJ,100.0%;KL47_08_wcaA,99.67%;KL47_09,100.0%;KL47_10_wcqC,100.0%;KL47_11_wzy,99.76%;KL47_12_wcuT,100.0%;KL47_13_wzx,99.79%;KL47_14_gnd,100.0%;KL47_16_rmlA,99.31%;KL47_17_rmlD,99.66%;KL47_19_ugd,100.0%	+	87.07	+	+	rmpA_M5	-	100	100	92.1
14WZ-45	WETH	2014	ST11	KL47	KL47_01_galF,99.33%;KL47_02_cpsACP,96.67%;KL47_03_wzi,100.0%;KL47_04_wza,100.0%;KL47_05_wzb,100.0%;KL47_06_wzc,100.0%;KL47_07_wcaJ,100.0%;KL47_08_wcaA,99.67%;KL47_09,100.0%;KL47_10_wcqC,100.0%;KL47_11_wzy,99.76%;KL47_12_wcuT,100.0%;KL47_13_wzx,99.79%;KL47_14_gnd,100.0%;KL47_16_rmlA,99.66%;KL47_17_rmlD,99.66%;KL47_19_ugd,100.0%	+	87.07	+	+	rmpA_M5	rmpA2_M4	100	100	92.07
14WZ-46	WETH	2014	ST11	KL47	KL47_01_galF,99.33%;KL47_02_cpsACP,96.67%;KL47_03_wzi,100.0%;KL47_04_wza,100.0%;KL47_05_wzb,99.32%;KL47_06_wzc,100.0%;KL47_07_wcaJ,100.0%;KL47_08_wcaA,99.67%;KL47_09,100.0%;KL47_10_wcqC,100.0%;KL47_11_wzy,99.76%;KL47_12_wcuT,100.0%;KL47_13_wzx,99.79%;KL47_14_gnd,100.0%;KL47_16_rmlA,99.31%;KL47_17_rmlD,99.66%;KL47_19_ugd,100.0%	+	91.64	-	-	WT	rmpA2_M4	100	100	92.03
14WZ-47	WETH	2014	ST11	KL47	KL47_01_galF,99.33%;KL47_02_cpsACP,96.67%;KL47_03_wzi,100.0%;KL47_04_wza,100.0%;KL47_05_wzb,99.32%;KL47_06_wzc,99.86%;KL47_07_wcaJ,100.0%;KL47_08_wcaA,99.67%;KL47_09,100.0%;KL47_10_wcqC,99.61%;KL47_11_wzy,99.76%;KL47_12_wcuT,100.0%;KL47_13_wzx,99.79%;KL47_14_gnd,100.0%;KL47_16_rmlA,99.31%;KL47_17_rmlD,99.66%;KL47_19_ugd,100.0%	+	91.55	-	-	WT	rmpA2_M4	100	100	91.89
14WZ-49	WETH	2014	ST11	KL47	KL47_01_galF,99.33%;KL47_02_cpsACP,96.67%;KL47_03_wzi,100.0%;KL47_04_wza,100.0%;KL47_05_wzb,100.0%;KL47_06_wzc,100.0%;KL47_07_wcaJ,100.0%;KL47_08_wcaA,99.67%;KL47_09,100.0%;KL47_10_wcqC,100.0%;KL47_11_wzy,99.76%;KL47_12_wcuT,100.0%;KL47_13_wzx,99.79%;KL47_14_gnd,100.0%;KL47_16_rmlA,99.31%;KL47_17_rmlD,99.66%;KL47_19_ugd,100.0%	+	91.57	-	-	WT	rmpA2_M4	100	100	91.86
14WZ-50	WETH	2014	ST11	KL47	KL47_01_galF,99.33%;KL47_02_cpsACP,96.67%;KL47_03_wzi,100.0%;KL47_04_wza,100.0%;KL47_05_wzb,100.0%;KL47_06_wzc,100.0%;KL47_07_wcaJ,100.0%;KL47_08_wcaA,99.67%;KL47_09,100.0%;KL47_10_wcqC,100.0%;KL47_11_wzy,99.74%;KL47_12_wcuT,100.0%;KL47_13_wzx,99.79%;KL47_14_gnd,100.0%;KL47_16_rmlA,99.66%;KL47_17_rmlD,99.66%;KL47_19_ugd,100.0%	-	3.49	-	-	-	-	100	100	86.83
14WZ-51	WETH	2014	ST11	KL47	KL47_01_galF,99.33%;KL47_02_cpsACP,96.67%;KL47_03_wzi,100.0%;KL47_04_wza,100.0%;KL47_05_wzb,100.0%;KL47_06_wzc,100.0%;KL47_07_wcaJ,100.0%;KL47_08_wcaA,99.67%;KL47_09,100.0%;KL47_10_wcqC,100.0%;KL47_11_wzy,99.76%;KL47_12_wcuT,100.0%;KL47_13_wzx,99.79%;KL47_14_gnd,100.0%;KL47_16_rmlA,99.66%;KL47_17_rmlD,99.66%;KL47_19_ugd,100.0%	+	87.04	+	+	rmpA_M5	rmpA2_M4	100	100	91.97
14WZ-52	WETH	2014	ST11	KL47	KL47_01_galF,99.33%;KL47_02_cpsACP,96.67%;KL47_03_wzi,100.0%;KL47_04_wza,100.0%;KL47_05_wzb,100.0%;KL47_06_wzc,100.0%;KL47_07_wcaJ,100.0%;KL47_08_wcaA,99.67%;KL47_09,100.0%;KL47_10_wcqC,100.0%;KL47_11_wzy,99.76%;KL47_12_wcuT,100.0%;KL47_13_wzx,99.79%;KL47_14_gnd,100.0%;KL47_15_rmlB,99.44%;KL47_17_rmlD,99.66%;KL47_19_ugd,100.0%	+	87.07	+	+	rmpA_M5	rmpA2_M1	100	100	91.96
14WZ-53	WETH	2014	ST11	KL47	KL47_01_galF,99.33%;KL47_02_cpsACP,96.67%;KL47_03_wzi,100.0%;KL47_04_wza,100.0%;KL47_05_wzb,99.32%;KL47_06_wzc,100.0%;KL47_07_wcaJ,100.0%;KL47_08_wcaA,99.67%;KL47_09,100.0%;KL47_10_wcqC,100.0%;KL47_11_wzy,99.76%;KL47_12_wcuT,100.0%;KL47_13_wzx,99.79%;KL47_14_gnd,100.0%;KL47_16_rmlA,99.66%;KL47_17_rmlD,99.66%;KL47_19_ugd,100.0%	+	91.68	-	-	WT	rmpA2_M4	100	100	92.08
14WZ-6	WETH	2014	ST11	KL47	KL47_01_galF,99.33%;KL47_02_cpsACP,96.67%;KL47_03_wzi,100.0%;KL47_04_wza,100.0%;KL47_05_wzb,100.0%;KL47_06_wzc,100.0%;KL47_07_wcaJ,100.0%;KL47_08_wcaA,99.67%;KL47_09,100.0%;KL47_10_wcqC,100.0%;KL47_11_wzy,99.76%;KL47_12_wcuT,100.0%;KL47_13_wzx,99.79%;KL47_14_gnd,100.0%;KL47_16_rmlA,99.66%;KL47_17_rmlD,99.66%;KL47_19_ugd,100.0%	+	91.66	-	-	WT	rmpA2_M4	100	100	92.05
14WZ-7	WETH	2014	ST11	KL47	KL47_01_galF,99.33%;KL47_02_cpsACP,96.67%;KL47_03_wzi,100.0%;KL47_04_wza,100.0%;KL47_05_wzb,100.0%;KL47_06_wzc,100.0%;KL47_07_wcaJ,100.0%;KL47_08_wcaA,99.67%;KL47_09,100.0%;KL47_10_wcqC,100.0%;KL47_11_wzy,99.74%;KL47_12_wcuT,100.0%;KL47_13_wzx,99.79%;KL47_14_gnd,100.0%;KL47_16_rmlA,99.31%;KL47_17_rmlD,99.66%;KL47_19_ugd,100.0%	-	3.38	-	-	-	-	100	100	86.6
14WZ-8	WETH	2014	ST290	KL21	KL21_01_galF,99.67%;KL21_02_cpsACP,92.86%;KL21_03_wzi,99.17%;KL21_04_wza,100.0%;KL21_05_wzb,100.0%;KL21_06_wzc,99.86%;KL21_07_wcuD,99.24%;KL21_08_wzy,99.75%;KL21_09_wcuE,99.7%;KL21_10_wcuC,100.0%;KL21_11_wbaZ,100.0%;KL21_12_wbaP,99.58%;KL21_13_wcuA,99.29%;KL21_14_wcaL,99.51%;KL21_15_wzx,99.55%;KL21_16_gnd,99.79%;KL21_17_manC,99.79%;KL21_18_manB,99.78%;KL21_19_ugd,99.49%	-	25.18	-	-	-	-	100	0	29.28
15HN-32	HPPH	2015	ST11	KL47	KL47_01_galF,99.33%;KL47_02_cpsACP,91.75%;KL47_03_wzi,100.0%;KL47_04_wza,100.0%;KL47_05_wzb,100.0%;KL47_06_wzc,100.0%;KL47_07_wcaJ,100.0%;KL47_08_wcaA,99.67%;KL47_09,100.0%;KL47_10_wcqC,100.0%;KL47_11_wzy,100.0%;KL47_12_wcuT,100.0%;KL47_13_wzx,99.79%;KL47_14_gnd,100.0%;KL47_16_rmlA,99.66%;KL47_19_ugd,100.0%	-	3.28	-	-	-	-	100	100	67.65
15HN-45	HPPH	2015	ST11	KL47	KL47_01_galF,99.33%;KL47_02_cpsACP,91.75%;KL47_03_wzi,100.0%;KL47_04_wza,100.0%;KL47_05_wzb,100.0%;KL47_06_wzc,100.0%;KL47_07_wcaJ,100.0%;KL47_08_wcaA,99.67%;KL47_09,100.0%;KL47_10_wcqC,100.0%;KL47_11_wzy,100.0%;KL47_12_wcuT,100.0%;KL47_13_wzx,99.79%;KL47_14_gnd,100.0%;KL47_16_rmlA,99.66%;KL47_17_rmlD,99.66%;KL47_19_ugd,100.0%	-	2.94	-	-	-	-	100	100	65.41
15HN-65	HPPH	2015	ST11	KL47	KL47_01_galF,99.33%;KL47_02_cpsACP,91.75%;KL47_03_wzi,100.0%;KL47_04_wza,100.0%;KL47_05_wzb,100.0%;KL47_06_wzc,99.86%;KL47_07_wcaJ,100.0%;KL47_08_wcaA,99.67%;KL47_09,100.0%;KL47_10_wcqC,100.0%;KL47_11_wzy,100.0%;KL47_12_wcuT,100.0%;KL47_13_wzx,99.79%;KL47_14_gnd,100.0%;KL47_16_rmlA,99.66%;KL47_17_rmlD,99.66%;KL47_19_ugd,100.0%	-	3.17	-	-	-	-	100	100	67.45
15HN-87	HPPH	2015	ST11	KL47	KL47_01_galF,99.33%;KL47_02_cpsACP,91.75%;KL47_03_wzi,100.0%;KL47_04_wza,100.0%;KL47_05_wzb,100.0%;KL47_06_wzc,100.0%;KL47_07_wcaJ,100.0%;KL47_08_wcaA,99.67%;KL47_09,99.64%;KL47_12_wcuT,100.0%;KL47_13_wzx,99.58%;KL47_14_gnd,100.0%;KL47_16_rmlA,99.31%;KL47_17_rmlD,99.66%;KL47_19_ugd,100.0%	-	2.63	-	-	-	-	100	100	62.69
15WZ-105	WETH	2015	ST11	KL64	KL64_01_galF,100.0%;KL64_02_cpsACP,99.52%;KL64_03_wzi,100.0%;KL64_04_wza,100.0%;KL64_05_wzb,100.0%;KL64_06_wzc,100.0%;KL64_07_wzx,99.59%;KL64_08_wcoV,100.0%;KL64_09,100.0%;KL64_10_wzy,100.0%;KL64_12_wcoT,100.0%;KL64_13_wcsF,100.0%;KL64_14_wcuK,100.0%;KL64_15_wbaZ,100.0%;KL64_16_wcaJ,100.0%;KL64_17_gnd,100.0%;KL64_18_manC,100.0%;KL64_19_manB,100.0%;KL64_20_rmlB,100.0%;KL64_21_rmlA,99.66%;KL64_22_r…	+	88.76	-	-	WT	rmpA2_M5	100	100	79.48
15WZ-106	WETH	2015	ST11	KL64	KL64_01_galF,100.0%;KL64_02_cpsACP,99.52%;KL64_03_wzi,100.0%;KL64_04_wza,100.0%;KL64_05_wzb,100.0%;KL64_06_wzc,100.0%;KL64_07_wzx,99.59%;KL64_08_wcoV,100.0%;KL64_09,100.0%;KL64_10_wzy,100.0%;KL64_11_wcoU,99.68%;KL64_12_wcoT,100.0%;KL64_13_wcsF,100.0%;KL64_14_wcuK,100.0%;KL64_15_wbaZ,100.0%;KL64_16_wcaJ,100.0%;KL64_17_gnd,100.0%;KL64_18_manC,100.0%;KL64_19_manB,100.0%;KL64_20_rmlB,100.0%;KL64_21_r…	+	89.34	-	-	WT	rmpA2_M5	100	100	79.8
15WZ-59	WETH	2015	ST11	KL47	KL47_01_galF,99.33%;KL47_02_cpsACP,96.67%;KL47_03_wzi,100.0%;KL47_04_wza,100.0%;KL47_05_wzb,100.0%;KL47_06_wzc,100.0%;KL47_07_wcaJ,100.0%;KL47_08_wcaA,99.67%;KL47_09,100.0%;KL47_10_wcqC,100.0%;KL47_11_wzy,100.0%;KL47_12_wcuT,100.0%;KL47_13_wzx,99.79%;KL47_14_gnd,100.0%;KL47_16_rmlA,99.31%;KL47_17_rmlD,99.66%;KL47_19_ugd,100.0%	+	33.33	-	-	-	rmpA2_M6	100	100	90.41
15WZ-60	WETH	2015	ST11	KL47	KL47_01_galF,99.33%;KL47_02_cpsACP,96.67%;KL47_03_wzi,100.0%;KL47_04_wza,100.0%;KL47_05_wzb,100.0%;KL47_06_wzc,100.0%;KL47_07_wcaJ,100.0%;KL47_08_wcaA,99.67%;KL47_09,100.0%;KL47_10_wcqC,100.0%;KL47_12_wcuT,100.0%;KL47_13_wzx,99.79%;KL47_14_gnd,100.0%;KL47_16_rmlA,99.31%;KL47_17_rmlD,99.66%;KL47_19_ugd,100.0%	+	87.96	-	-	-	rmpA2_M4	100	100	89.09
15WZ-61	WETH	2015	ST11	KL47	KL47_01_galF,99.33%;KL47_02_cpsACP,96.67%;KL47_03_wzi,100.0%;KL47_04_wza,100.0%;KL47_05_wzb,100.0%;KL47_06_wzc,100.0%;KL47_07_wcaJ,100.0%;KL47_08_wcaA,99.67%;KL47_09,100.0%;KL47_10_wcqC,100.0%;KL47_11_wzy,99.76%;KL47_12_wcuT,100.0%;KL47_13_wzx,99.79%;KL47_14_gnd,100.0%;KL47_16_rmlA,99.31%;KL47_17_rmlD,99.66%;KL47_19_ugd,100.0%	+	91.64	-	-	WT	rmpA2_M4	100	100	91.96
15WZ-62	WETH	2015	ST11	KL47	KL47_03_wzi,100.0%;KL47_04_wza,100.0%;KL47_05_wzb,100.0%;KL47_06_wzc,100.0%;KL47_07_wcaJ,100.0%;KL47_08_wcaA,99.67%;KL47_09,100.0%;KL47_10_wcqC,100.0%;KL47_11_wzy,99.76%;KL47_12_wcuT,100.0%;KL47_13_wzx,99.79%;KL47_14_gnd,100.0%;KL47_16_rmlA,99.66%;KL47_17_rmlD,99.66%;KL47_19_ugd,100.0%	+	91.6	-	-	WT	rmpA2_M4	100	100	83.53
15WZ-63	WETH	2015	ST11	KL47	KL47_01_galF,99.33%;KL47_02_cpsACP,96.67%;KL47_03_wzi,100.0%;KL47_04_wza,100.0%;KL47_05_wzb,100.0%;KL47_06_wzc,99.86%;KL47_07_wcaJ,100.0%;KL47_08_wcaA,99.67%;KL47_09,100.0%;KL47_10_wcqC,100.0%;KL47_11_wzy,99.76%;KL47_12_wcuT,100.0%;KL47_13_wzx,99.79%;KL47_14_gnd,100.0%;KL47_16_rmlA,99.66%;KL47_17_rmlD,99.66%;KL47_19_ugd,100.0%	+	91.66	-	-	WT	rmpA2_M4	100	100	91.98
15WZ-67	WETH	2015	ST11	KL47	KL47_01_galF,99.33%;KL47_02_cpsACP,96.67%;KL47_03_wzi,100.0%;KL47_04_wza,100.0%;KL47_05_wzb,100.0%;KL47_06_wzc,100.0%;KL47_07_wcaJ,100.0%;KL47_08_wcaA,99.67%;KL47_09,100.0%;KL47_10_wcqC,100.0%;KL47_11_wzy,100.0%;KL47_12_wcuT,100.0%;KL47_13_wzx,99.79%;KL47_14_gnd,100.0%;KL47_16_rmlA,99.31%;KL47_17_rmlD,99.66%;KL47_19_ugd,100.0%	+	33.72	-	-	-	rmpA2_M6	100	100	90.61
15WZ-68	WETH	2015	ST11	KL47	KL47_01_galF,99.33%;KL47_02_cpsACP,96.67%;KL47_03_wzi,100.0%;KL47_04_wza,100.0%;KL47_05_wzb,100.0%;KL47_06_wzc,100.0%;KL47_07_wcaJ,100.0%;KL47_08_wcaA,99.67%;KL47_09,100.0%;KL47_10_wcqC,100.0%;KL47_11_wzy,99.76%;KL47_12_wcuT,100.0%;KL47_13_wzx,99.79%;KL47_14_gnd,100.0%;KL47_16_rmlA,99.31%;KL47_17_rmlD,99.66%;KL47_19_ugd,100.0%	+	91.64	+	+	WT	rmpA2_M4	100	100	91.84
15WZ-69	WETH	2015	ST11	KL47	KL47_03_wzi,100.0%;KL47_04_wza,100.0%;KL47_05_wzb,100.0%;KL47_06_wzc,100.0%;KL47_07_wcaJ,100.0%;KL47_08_wcaA,99.67%;KL47_09,100.0%;KL47_10_wcqC,100.0%;KL47_12_wcuT,100.0%;KL47_13_wzx,99.79%;KL47_14_gnd,100.0%;KL47_16_rmlA,99.66%;KL47_17_rmlD,99.66%;KL47_19_ugd,100.0%	-	15.55	-	-	-	-	100	100	71.21
15WZ-70	WETH	2015	ST11	KL47	KL47_01_galF,99.33%;KL47_02_cpsACP,96.67%;KL47_03_wzi,100.0%;KL47_04_wza,100.0%;KL47_05_wzb,100.0%;KL47_06_wzc,100.0%;KL47_07_wcaJ,100.0%;KL47_08_wcaA,99.67%;KL47_09,100.0%;KL47_10_wcqC,100.0%;KL47_11_wzy,99.76%;KL47_12_wcuT,100.0%;KL47_13_wzx,99.79%;KL47_14_gnd,100.0%;KL47_16_rmlA,99.66%;KL47_17_rmlD,99.66%;KL47_19_ugd,100.0%	+	91.63	-	-	WT	rmpA2_M4	100	100	91.85
15WZ-74	WETH	2015	ST11	KL64	KL64_01_galF,100.0%;KL64_02_cpsACP,99.52%;KL64_03_wzi,100.0%;KL64_04_wza,100.0%;KL64_05_wzb,100.0%;KL64_06_wzc,100.0%;KL64_07_wzx,99.59%;KL64_08_wcoV,100.0%;KL64_09,100.0%;KL64_10_wzy,100.0%;KL64_11_wcoU,99.68%;KL64_12_wcoT,100.0%;KL64_13_wcsF,100.0%;KL64_14_wcuK,100.0%;KL64_15_wbaZ,100.0%;KL64_16_wcaJ,100.0%;KL64_17_gnd,100.0%;KL64_18_manC,100.0%;KL64_19_manB,100.0%;KL64_20_rmlB,100.0%;KL64_21_r…	-	3.5	-	-	-	-	100	100	91.3
15WZ-79	WETH	2015	ST11	KL64	KL64_01_galF,100.0%;KL64_02_cpsACP,99.52%;KL64_03_wzi,100.0%;KL64_04_wza,100.0%;KL64_05_wzb,100.0%;KL64_06_wzc,100.0%;KL64_07_wzx,99.59%;KL64_08_wcoV,100.0%;KL64_09,100.0%;KL64_10_wzy,100.0%;KL64_11_wcoU,99.68%;KL64_12_wcoT,100.0%;KL64_13_wcsF,100.0%;KL64_14_wcuK,100.0%;KL64_15_wbaZ,100.0%;KL64_16_wcaJ,100.0%;KL64_17_gnd,100.0%;KL64_18_manC,100.0%;KL64_19_manB,100.0%;KL64_20_rmlB,100.0%;KL64_21_r…	-	3.48	-	-	-	-	100	100	91.35
15WZ-82	WETH	2015	ST595	KL16	KL16_01_galF,99.67%;KL16_02_cpsACP,93.81%;KL16_03_wzi,99.58%;KL16_04_wza,100.0%;KL16_05_wzb,100.0%;KL16_06_wzc,99.0%;KL16_07_wzx,99.5%;KL16_08_wzy,99.05%;KL16_09_gtf1,98.41%;KL16_10_vatD,98.9%;KL16_11_lacA,99.46%;KL16_12_sunS,98.71%;KL16_13_gmd,99.73%;KL16_14_fcl,99.69%;KL16_15_gmm,98.69%;KL16_16,99.01%;KL16_17_wcaJ,100.0%;KL16_18_gnd,99.79%;KL16_19,95.21%;KL16_22_ugd,100.0%	+	52.42	-	-	WT	rmpA2_M6	100	0	12.33
15WZ-83	WETH	2015	ST11	KL64	KL64_01_galF,100.0%;KL64_02_cpsACP,99.52%;KL64_03_wzi,100.0%;KL64_04_wza,100.0%;KL64_05_wzb,100.0%;KL64_06_wzc,100.0%;KL64_07_wzx,99.59%;KL64_08_wcoV,100.0%;KL64_09,100.0%;KL64_10_wzy,100.0%;KL64_11_wcoU,99.68%;KL64_12_wcoT,100.0%;KL64_13_wcsF,100.0%;KL64_14_wcuK,100.0%;KL64_15_wbaZ,100.0%;KL64_16_wcaJ,100.0%;KL64_17_gnd,100.0%;KL64_18_manC,100.0%;KL64_19_manB,100.0%;KL64_20_rmlB,100.0%;KL64_21_r…	-	3.47	-	-	-	-	100	100	91.33
15WZ-85	WETH	2015	ST11	KL64	KL64_01_galF,100.0%;KL64_02_cpsACP,99.52%;KL64_03_wzi,100.0%;KL64_04_wza,100.0%;KL64_05_wzb,100.0%;KL64_06_wzc,100.0%;KL64_07_wzx,99.59%;KL64_08_wcoV,100.0%;KL64_09,100.0%;KL64_10_wzy,100.0%;KL64_11_wcoU,99.68%;KL64_12_wcoT,100.0%;KL64_13_wcsF,100.0%;KL64_14_wcuK,100.0%;KL64_15_wbaZ,100.0%;KL64_16_wcaJ,100.0%;KL64_17_gnd,100.0%;KL64_18_manC,100.0%;KL64_19_manB,100.0%;KL64_20_rmlB,100.0%;KL64_21_r…	-	3.33	-	-	-	-	100	100	91.28
15WZ-87	WETH	2015	ST11	KL64	KL64_01_galF,100.0%;KL64_02_cpsACP,99.52%;KL64_03_wzi,100.0%;KL64_04_wza,100.0%;KL64_05_wzb,100.0%;KL64_06_wzc,100.0%;KL64_07_wzx,99.59%;KL64_08_wcoV,100.0%;KL64_09,100.0%;KL64_10_wzy,100.0%;KL64_11_wcoU,99.68%;KL64_12_wcoT,100.0%;KL64_13_wcsF,100.0%;KL64_14_wcuK,100.0%;KL64_15_wbaZ,100.0%;KL64_16_wcaJ,100.0%;KL64_17_gnd,100.0%;KL64_18_manC,100.0%;KL64_19_manB,100.0%;KL64_20_rmlB,100.0%;KL64_21_r…	-	3.45	-	-	-	-	100	100	91.21
15WZ-88	WETH	2015	ST11	KL47	KL47_01_galF,99.33%;KL47_02_cpsACP,96.67%;KL47_03_wzi,100.0%;KL47_04_wza,100.0%;KL47_05_wzb,100.0%;KL47_06_wzc,100.0%;KL47_07_wcaJ,100.0%;KL47_08_wcaA,99.34%;KL47_09,100.0%;KL47_10_wcqC,100.0%;KL47_11_wzy,99.76%;KL47_12_wcuT,100.0%;KL47_13_wzx,99.79%;KL47_14_gnd,100.0%;KL47_16_rmlA,99.66%;KL47_17_rmlD,99.66%;KL47_19_ugd,100.0%	+	91.62	+	+	WT	rmpA2_M4	100	100	92.01
15WZ-90	WETH	2015	ST11	KL47	KL47_01_galF,99.33%;KL47_02_cpsACP,96.67%;KL47_03_wzi,100.0%;KL47_04_wza,100.0%;KL47_05_wzb,100.0%;KL47_06_wzc,99.86%;KL47_07_wcaJ,100.0%;KL47_08_wcaA,99.67%;KL47_09,100.0%;KL47_10_wcqC,100.0%;KL47_12_wcuT,100.0%;KL47_13_wzx,99.79%;KL47_14_gnd,100.0%;KL47_16_rmlA,99.66%;KL47_17_rmlD,99.66%;KL47_19_ugd,100.0%	+	38.58	-	-	-	rmpA2_M6	100	0	53.6
15WZ-97	WETH	2015	ST11	KL64	KL64_01_galF,100.0%;KL64_02_cpsACP,99.52%;KL64_03_wzi,100.0%;KL64_04_wza,100.0%;KL64_05_wzb,100.0%;KL64_06_wzc,100.0%;KL64_07_wzx,99.59%;KL64_08_wcoV,100.0%;KL64_09,100.0%;KL64_10_wzy,100.0%;KL64_11_wcoU,99.68%;KL64_12_wcoT,100.0%;KL64_13_wcsF,100.0%;KL64_14_wcuK,100.0%;KL64_15_wbaZ,100.0%;KL64_16_wcaJ,100.0%;KL64_17_gnd,100.0%;KL64_18_manC,100.0%;KL64_19_manB,100.0%;KL64_20_rmlB,100.0%;KL64_21_r…	+	89.18	-	-	WT	rmpA2_M5	100	100	79.58
16HN-11	HPPH	2016	ST11	KL64	KL64_01_galF,100.0%;KL64_02_cpsACP,99.52%;KL64_03_wzi,100.0%;KL64_04_wza,100.0%;KL64_05_wzb,100.0%;KL64_06_wzc,100.0%;KL64_07_wzx,99.59%;KL64_08_wcoV,100.0%;KL64_09,100.0%;KL64_10_wzy,100.0%;KL64_11_wcoU,99.68%;KL64_12_wcoT,100.0%;KL64_13_wcsF,100.0%;KL64_14_wcuK,100.0%;KL64_15_wbaZ,100.0%;KL64_16_wcaJ,100.0%;KL64_17_gnd,100.0%;KL64_18_manC,100.0%;KL64_19_manB,100.0%;KL64_20_rmlB,100.0%;KL64_21_r…	+	96.06	-	-	rmpA_M2	rmpA2_M5	100	100	54.96
16HN-112	HPPH	2016	ST11	KL64	KL64_01_galF,100.0%;KL64_02_cpsACP,99.52%;KL64_03_wzi,100.0%;KL64_04_wza,100.0%;KL64_05_wzb,100.0%;KL64_06_wzc,100.0%;KL64_07_wzx,99.59%;KL64_08_wcoV,100.0%;KL64_09,100.0%;KL64_10_wzy,100.0%;KL64_11_wcoU,99.68%;KL64_12_wcoT,100.0%;KL64_13_wcsF,100.0%;KL64_14_wcuK,100.0%;KL64_15_wbaZ,100.0%;KL64_16_wcaJ,100.0%;KL64_17_gnd,100.0%;KL64_18_manC,100.0%;KL64_19_manB,100.0%;KL64_21_rmlA,99.66%;KL64_22_r…	+	96.13	-	-	rmpA_M4	rmpA2_M5	100	100	82.35
16HN-117	HPPH	2016	ST11	KL64	KL64_01_galF,100.0%;KL64_02_cpsACP,99.52%;KL64_03_wzi,100.0%;KL64_04_wza,100.0%;KL64_05_wzb,100.0%;KL64_06_wzc,100.0%;KL64_07_wzx,99.59%;KL64_08_wcoV,100.0%;KL64_09,100.0%;KL64_10_wzy,100.0%;KL64_11_wcoU,99.68%;KL64_12_wcoT,100.0%;KL64_13_wcsF,100.0%;KL64_14_wcuK,100.0%;KL64_15_wbaZ,100.0%;KL64_16_wcaJ,100.0%;KL64_17_gnd,100.0%;KL64_18_manC,100.0%;KL64_19_manB,100.0%;KL64_20_rmlB,100.0%;KL64_21_r…	+	93.04	+	+	-	rmpA2_M5	100	100	42.44
16HN-12	HPPH	2016	ST11	KL64	KL64_01_galF,100.0%;KL64_02_cpsACP,99.52%;KL64_03_wzi,100.0%;KL64_04_wza,100.0%;KL64_05_wzb,100.0%;KL64_06_wzc,100.0%;KL64_07_wzx,99.59%;KL64_08_wcoV,100.0%;KL64_09,100.0%;KL64_10_wzy,100.0%;KL64_11_wcoU,99.68%;KL64_12_wcoT,100.0%;KL64_13_wcsF,100.0%;KL64_14_wcuK,100.0%;KL64_15_wbaZ,100.0%;KL64_16_wcaJ,100.0%;KL64_17_gnd,100.0%;KL64_18_manC,100.0%;KL64_19_manB,100.0%;KL64_20_rmlB,100.0%;KL64_21_r…	+	95.46	+	+	WT	rmpA2_M5	100	100	40.06
16HN-126	HPPH	2016	ST11	KL64	KL64_01_galF,100.0%;KL64_02_cpsACP,99.49%;KL64_03_wzi,100.0%;KL64_04_wza,100.0%;KL64_05_wzb,100.0%;KL64_06_wzc,100.0%;KL64_07_wzx,99.59%;KL64_08_wcoV,100.0%;KL64_09,100.0%;KL64_10_wzy,100.0%;KL64_11_wcoU,99.68%;KL64_12_wcoT,100.0%;KL64_13_wcsF,100.0%;KL64_14_wcuK,100.0%;KL64_15_wbaZ,100.0%;KL64_16_wcaJ,100.0%;KL64_17_gnd,100.0%;KL64_18_manC,100.0%;KL64_19_manB,100.0%;KL64_20_rmlB,100.0%;KL64_21_r…	+	92.77	-	-	-	rmpA2_M5	100	100	41.37
16HN-127	HPPH	2016	ST11	KL64	KL64_01_galF,100.0%;KL64_02_cpsACP,99.52%;KL64_03_wzi,100.0%;KL64_04_wza,100.0%;KL64_05_wzb,100.0%;KL64_06_wzc,100.0%;KL64_07_wzx,99.59%;KL64_08_wcoV,100.0%;KL64_09,100.0%;KL64_10_wzy,100.0%;KL64_11_wcoU,99.68%;KL64_12_wcoT,100.0%;KL64_13_wcsF,100.0%;KL64_14_wcuK,100.0%;KL64_15_wbaZ,100.0%;KL64_16_wcaJ,100.0%;KL64_17_gnd,100.0%;KL64_18_manC,100.0%;KL64_19_manB,100.0%;KL64_20_rmlB,100.0%;KL64_21_r…	+	96	-	-	WT	rmpA2_M5	100	100	54.72
16HN-129	HPPH	2016	ST15	KL19	KL19_01_galF,99.0%;KL19_02_cpsACP,96.19%;KL19_03_wzi,97.92%;KL19_04_wza,97.88%;KL19_05_wzb,100.0%;KL19_06_wzc,98.61%;KL19_07_wcaJ,98.74%;KL19_08_wcuF,94.86%;KL19_09_wcmY,96.62%;KL19_10_wzx,96.88%;KL19_11_wctW,97.17%;KL19_12_wctX,99.23%;KL19_13_wzy,98.85%;KL19_14,94.69%;KL19_15_gnd,99.57%;KL19_16_rmlB,99.15%;KL19_17_rmlA,97.92%;KL19_18_rmlD,97.98%;KL19_19_rmlC,98.92%;KL19_20_ugd,99.74%	+	55.18	-	-	-	rmpA2_M6	100	0	36.49
16HN-131	HPPH	2016	ST11	KL64	KL64_01_galF,100.0%;KL64_02_cpsACP,99.52%;KL64_03_wzi,100.0%;KL64_04_wza,100.0%;KL64_05_wzb,100.0%;KL64_06_wzc,100.0%;KL64_07_wzx,99.59%;KL64_08_wcoV,100.0%;KL64_09,100.0%;KL64_10_wzy,100.0%;KL64_11_wcoU,99.68%;KL64_12_wcoT,100.0%;KL64_13_wcsF,100.0%;KL64_14_wcuK,100.0%;KL64_15_wbaZ,100.0%;KL64_16_wcaJ,100.0%;KL64_17_gnd,100.0%;KL64_18_manC,100.0%;KL64_19_manB,100.0%;KL64_20_rmlB,100.0%;KL64_21_r…	+	95.55	-	-	rmpA_M4	rmpA2_M5	100	100	72.37
16HN-14	HPPH	2016	ST11-2LV	KL47	KL47_01_galF,99.33%;KL47_02_cpsACP,91.75%;KL47_03_wzi,100.0%;KL47_04_wza,100.0%;KL47_05_wzb,100.0%;KL47_06_wzc,100.0%;KL47_07_wcaJ,100.0%;KL47_08_wcaA,99.67%;KL47_09,100.0%;KL47_10_wcqC,100.0%;KL47_11_wzy,100.0%;KL47_12_wcuT,100.0%;KL47_13_wzx,99.79%;KL47_14_gnd,100.0%;KL47_19_ugd,100.0%	-	3.26	-	-	-	-	100	100	67.22
16HN-151	HPPH	2016	ST11	KL64	KL64_01_galF,100.0%;KL64_02_cpsACP,99.52%;KL64_03_wzi,100.0%;KL64_04_wza,100.0%;KL64_05_wzb,100.0%;KL64_06_wzc,100.0%;KL64_07_wzx,99.59%;KL64_08_wcoV,100.0%;KL64_09,100.0%;KL64_10_wzy,100.0%;KL64_11_wcoU,99.68%;KL64_12_wcoT,100.0%;KL64_13_wcsF,100.0%;KL64_14_wcuK,100.0%;KL64_15_wbaZ,100.0%;KL64_16_wcaJ,100.0%;KL64_17_gnd,100.0%;KL64_18_manC,100.0%;KL64_19_manB,100.0%;KL64_20_rmlB,100.0%;KL64_21_r…	+	92.58	-	-	-	rmpA2_M5	100	100	41.12
16HN-155	HPPH	2016	ST11	KL64	KL64_01_galF,100.0%;KL64_02_cpsACP,99.52%;KL64_03_wzi,100.0%;KL64_04_wza,100.0%;KL64_05_wzb,100.0%;KL64_06_wzc,100.0%;KL64_07_wzx,99.59%;KL64_08_wcoV,100.0%;KL64_09,100.0%;KL64_10_wzy,100.0%;KL64_11_wcoU,99.68%;KL64_12_wcoT,100.0%;KL64_13_wcsF,100.0%;KL64_14_wcuK,100.0%;KL64_15_wbaZ,100.0%;KL64_16_wcaJ,100.0%;KL64_17_gnd,100.0%;KL64_18_manC,100.0%;KL64_19_manB,100.0%;KL64_20_rmlB,100.0%;KL64_21_r…	+	95.99	+	+	WT	rmpA2_M5	100	100	54.43
16HN-156	HPPH	2016	ST11	KL64	KL64_01_galF,100.0%;KL64_02_cpsACP,99.52%;KL64_03_wzi,100.0%;KL64_04_wza,100.0%;KL64_05_wzb,100.0%;KL64_06_wzc,100.0%;KL64_07_wzx,99.59%;KL64_08_wcoV,100.0%;KL64_09,100.0%;KL64_10_wzy,100.0%;KL64_11_wcoU,99.68%;KL64_12_wcoT,100.0%;KL64_13_wcsF,100.0%;KL64_14_wcuK,100.0%;KL64_15_wbaZ,100.0%;KL64_16_wcaJ,100.0%;KL64_17_gnd,100.0%;KL64_18_manC,100.0%;KL64_20_rmlB,100.0%;KL64_21_rmlA,99.66%;KL64_22_r…	+	96.06	-	-	rmpA_M2	rmpA2_M5	100	100	54.99
16HN-163	HPPH	2016	ST11	KL64	KL64_01_galF,100.0%;KL64_02_cpsACP,99.52%;KL64_03_wzi,100.0%;KL64_04_wza,100.0%;KL64_05_wzb,100.0%;KL64_06_wzc,100.0%;KL64_07_wzx,99.59%;KL64_08_wcoV,100.0%;KL64_09,100.0%;KL64_10_wzy,100.0%;KL64_11_wcoU,99.68%;KL64_12_wcoT,100.0%;KL64_13_wcsF,100.0%;KL64_14_wcuK,100.0%;KL64_15_wbaZ,100.0%;KL64_16_wcaJ,100.0%;KL64_17_gnd,100.0%;KL64_18_manC,100.0%;KL64_19_manB,100.0%;KL64_20_rmlB,100.0%;KL64_21_r…	+	96.2	-	-	rmpA_M4	rmpA2_M5	100	100	76.31
16HN-164	HPPH	2016	ST48	KL62	KL62_01_galF,100.0%;KL62_02_cpsACP,100.0%;KL62_03_wzi,99.61%;KL62_04_wza,100.0%;KL62_05_wzb,100.0%;KL62_06_wzc,99.57%;KL62_07_wbaP,99.58%;KL62_08,99.74%;KL62_09,99.42%;KL62_10,100.0%;KL62_11_wzy,99.49%;KL62_13,99.17%;KL62_14,100.0%;KL62_15_wzx,100.0%;KL62_16_gnd,100.0%;KL62_17_manC,100.0%;KL62_18_manB,99.78%;KL62_19_ugd,100.0%	+	56.28	-	-	-	rmpA2_M6	100	0	35.27
16HN-167	HPPH	2016	ST11	KL64	KL64_01_galF,100.0%;KL64_02_cpsACP,99.52%;KL64_03_wzi,100.0%;KL64_04_wza,100.0%;KL64_05_wzb,100.0%;KL64_06_wzc,100.0%;KL64_07_wzx,99.59%;KL64_08_wcoV,100.0%;KL64_09,100.0%;KL64_10_wzy,100.0%;KL64_11_wcoU,99.68%;KL64_12_wcoT,100.0%;KL64_13_wcsF,100.0%;KL64_14_wcuK,100.0%;KL64_15_wbaZ,100.0%;KL64_16_wcaJ,100.0%;KL64_17_gnd,100.0%;KL64_18_manC,100.0%;KL64_19_manB,100.0%;KL64_20_rmlB,100.0%;KL64_21_r…	+	96.14	-	-	rmpA_M2	rmpA2_M5	100	100	55.07
16HN-174	HPPH	2016	ST11	KL64	KL64_01_galF,100.0%;KL64_02_cpsACP,99.52%;KL64_03_wzi,100.0%;KL64_04_wza,100.0%;KL64_05_wzb,100.0%;KL64_06_wzc,100.0%;KL64_07_wzx,99.59%;KL64_08_wcoV,100.0%;KL64_09,100.0%;KL64_10_wzy,100.0%;KL64_11_wcoU,99.68%;KL64_12_wcoT,100.0%;KL64_13_wcsF,100.0%;KL64_14_wcuK,100.0%;KL64_15_wbaZ,100.0%;KL64_16_wcaJ,100.0%;KL64_17_gnd,100.0%;KL64_18_manC,100.0%;KL64_19_manB,100.0%;KL64_20_rmlB,100.0%;KL64_21_r…	+	96.19	-	-	rmpA_M4	rmpA2_M5	100	100	76.58
16HN-181	HPPH	2016	ST395	KL3	KL3_01_galF,100.0%;KL3_03_wzi,99.79%;KL3_04_wza,100.0%;KL3_05_wzb,100.0%;KL3_06_wzc,99.86%;KL3_07_wcaJ,100.0%;KL3_08,100.0%;KL3_09,99.71%;KL3_10_pglJ,100.0%;KL3_11,100.0%;KL3_12,99.48%;KL3_13_wzx,100.0%;KL3_14,99.76%;KL3_15_wbaZ,100.0%;KL3_16_gnd,100.0%;KL3_17_manC,99.79%;KL3_18_manB,99.56%;KL3_19_ugd,99.49%	+	44.45	-	-	-	rmpA2_M6	100	100	67.25
16HN-184	HPPH	2016	ST11	KL47	KL47_01_galF,99.33%;KL47_02_cpsACP,91.75%;KL47_03_wzi,100.0%;KL47_04_wza,100.0%;KL47_05_wzb,100.0%;KL47_06_wzc,99.86%;KL47_07_wcaJ,100.0%;KL47_08_wcaA,99.67%;KL47_09,100.0%;KL47_10_wcqC,100.0%;KL47_11_wzy,100.0%;KL47_12_wcuT,100.0%;KL47_13_wzx,99.79%;KL47_14_gnd,100.0%;KL47_16_rmlA,99.31%;KL47_17_rmlD,99.66%;KL47_19_ugd,100.0%	+	29.45	-	-	-	rmpA2_M6	100	100	61.78
16HN-185	HPPH	2016	ST11	KL64	KL64_01_galF,100.0%;KL64_02_cpsACP,99.52%;KL64_03_wzi,100.0%;KL64_04_wza,100.0%;KL64_05_wzb,100.0%;KL64_06_wzc,100.0%;KL64_08_wcoV,100.0%;KL64_09,100.0%;KL64_10_wzy,100.0%;KL64_11_wcoU,99.68%;KL64_12_wcoT,100.0%;KL64_13_wcsF,100.0%;KL64_14_wcuK,100.0%;KL64_15_wbaZ,100.0%;KL64_16_wcaJ,100.0%;KL64_17_gnd,100.0%;KL64_18_manC,100.0%;KL64_19_manB,100.0%;KL64_20_rmlB,100.0%;KL64_21_rmlA,99.66%;KL64_22_…	+	95.95	-	-	rmpA_M4	rmpA2_M5	100	100	75.9
16HN-199	HPPH	2016	ST11	KL64	KL64_01_galF,100.0%;KL64_02_cpsACP,99.52%;KL64_03_wzi,100.0%;KL64_04_wza,100.0%;KL64_05_wzb,100.0%;KL64_06_wzc,100.0%;KL64_07_wzx,99.59%;KL64_08_wcoV,100.0%;KL64_09,100.0%;KL64_10_wzy,100.0%;KL64_11_wcoU,99.68%;KL64_12_wcoT,100.0%;KL64_13_wcsF,100.0%;KL64_14_wcuK,100.0%;KL64_15_wbaZ,100.0%;KL64_16_wcaJ,100.0%;KL64_17_gnd,100.0%;KL64_18_manC,100.0%;KL64_19_manB,100.0%;KL64_20_rmlB,100.0%;KL64_21_r…	+	96.03	-	-	WT	rmpA2_M5	100	100	54.97
16HN-2	HPPH	2016	ST11	KL64	KL64_01_galF,100.0%;KL64_02_cpsACP,99.52%;KL64_03_wzi,100.0%;KL64_04_wza,100.0%;KL64_05_wzb,100.0%;KL64_06_wzc,100.0%;KL64_07_wzx,99.59%;KL64_08_wcoV,100.0%;KL64_09,100.0%;KL64_10_wzy,100.0%;KL64_11_wcoU,99.68%;KL64_12_wcoT,100.0%;KL64_13_wcsF,100.0%;KL64_14_wcuK,100.0%;KL64_15_wbaZ,100.0%;KL64_16_wcaJ,100.0%;KL64_17_gnd,100.0%;KL64_18_manC,100.0%;KL64_19_manB,100.0%;KL64_20_rmlB,100.0%;KL64_21_r…	+	96.01	-	-	WT	rmpA2_M5	100	100	54.46
16HN-200	HPPH	2016	ST15	KL19	KL19_01_galF,99.0%;KL19_02_cpsACP,96.19%;KL19_03_wzi,97.92%;KL19_04_wza,97.88%;KL19_05_wzb,100.0%;KL19_06_wzc,98.61%;KL19_07_wcaJ,98.74%;KL19_08_wcuF,94.86%;KL19_09_wcmY,96.62%;KL19_10_wzx,96.88%;KL19_11_wctW,97.17%;KL19_12_wctX,99.23%;KL19_13_wzy,98.85%;KL19_14,94.69%;KL19_15_gnd,99.57%;KL19_16_rmlB,99.15%;KL19_17_rmlA,97.92%;KL19_18_rmlD,97.98%;KL19_19_rmlC,98.92%;KL19_20_ugd,99.74%	+	55.37	-	-	-	rmpA2_M6	100	0	36.47
16HN-215	HPPH	2016	ST11	KL64	KL64_01_galF,100.0%;KL64_02_cpsACP,99.52%;KL64_03_wzi,100.0%;KL64_04_wza,100.0%;KL64_05_wzb,100.0%;KL64_06_wzc,100.0%;KL64_07_wzx,99.59%;KL64_08_wcoV,100.0%;KL64_09,100.0%;KL64_10_wzy,100.0%;KL64_11_wcoU,99.68%;KL64_12_wcoT,100.0%;KL64_13_wcsF,100.0%;KL64_14_wcuK,100.0%;KL64_15_wbaZ,100.0%;KL64_16_wcaJ,100.0%;KL64_17_gnd,100.0%;KL64_18_manC,100.0%;KL64_19_manB,100.0%;KL64_20_rmlB,100.0%;KL64_21_r…	+	96.09	-	-	rmpA_M2	rmpA2_M5	100	100	54.89
16HN-22	HPPH	2016	ST11	KL47	KL47_01_galF,99.33%;KL47_02_cpsACP,91.75%;KL47_03_wzi,100.0%;KL47_04_wza,100.0%;KL47_05_wzb,100.0%;KL47_08_wcaA,99.67%;KL47_09,100.0%;KL47_10_wcqC,100.0%;KL47_11_wzy,100.0%;KL47_12_wcuT,100.0%;KL47_13_wzx,99.79%;KL47_14_gnd,100.0%;KL47_16_rmlA,99.66%;KL47_17_rmlD,99.66%;KL47_19_ugd,100.0%	-	2.84	-	-	-	-	100	100	63.57
16HN-234	HPPH	2016	ST11	KL107	KL107_01_galF,99.0%;KL107_02_cpsACP,94.55%;KL107_11_gnd,99.15%;KL107_13,97.92%;KL107_14,98.65%;KL107_16_ugd,99.74%	+	33.12	-	-	-	rmpA2_M6	100	100	67.57
16HN-239	HPPH	2016	ST11	KL64	KL64_01_galF,100.0%;KL64_02_cpsACP,99.52%;KL64_03_wzi,100.0%;KL64_04_wza,100.0%;KL64_05_wzb,100.0%;KL64_06_wzc,100.0%;KL64_07_wzx,99.59%;KL64_08_wcoV,100.0%;KL64_09,100.0%;KL64_10_wzy,100.0%;KL64_11_wcoU,99.68%;KL64_12_wcoT,100.0%;KL64_13_wcsF,100.0%;KL64_14_wcuK,100.0%;KL64_15_wbaZ,100.0%;KL64_16_wcaJ,100.0%;KL64_17_gnd,100.0%;KL64_18_manC,100.0%;KL64_19_manB,100.0%;KL64_20_rmlB,100.0%;KL64_21_r…	+	93	-	-	-	rmpA2_M5	100	100	42.4
16HN-243	HPPH	2016	ST11	KL64	KL64_01_galF,100.0%;KL64_02_cpsACP,99.52%;KL64_03_wzi,100.0%;KL64_04_wza,100.0%;KL64_05_wzb,100.0%;KL64_06_wzc,100.0%;KL64_07_wzx,99.59%;KL64_08_wcoV,100.0%;KL64_09,100.0%;KL64_10_wzy,100.0%;KL64_11_wcoU,99.68%;KL64_12_wcoT,100.0%;KL64_13_wcsF,100.0%;KL64_14_wcuK,100.0%;KL64_15_wbaZ,100.0%;KL64_16_wcaJ,100.0%;KL64_17_gnd,100.0%;KL64_18_manC,100.0%;KL64_19_manB,100.0%;KL64_20_rmlB,100.0%;KL64_21_r…	+	89.99	-	-	-	rmpA2_M5	100	100	40.56
16HN-249	HPPH	2016	ST11	KL47	KL47_01_galF,99.33%;KL47_03_wzi,100.0%;KL47_04_wza,100.0%;KL47_05_wzb,100.0%;KL47_06_wzc,100.0%;KL47_07_wcaJ,100.0%;KL47_08_wcaA,99.67%;KL47_09,100.0%;KL47_10_wcqC,100.0%;KL47_11_wzy,100.0%;KL47_12_wcuT,100.0%;KL47_13_wzx,99.79%;KL47_14_gnd,100.0%;KL47_16_rmlA,99.31%;KL47_17_rmlD,99.66%;KL47_19_ugd,100.0%	+	55.38	-	-	-	-	100	100	70.09
16HN-250	HPPH	2016	ST11	KL64	KL64_01_galF,100.0%;KL64_02_cpsACP,99.52%;KL64_03_wzi,100.0%;KL64_04_wza,100.0%;KL64_05_wzb,100.0%;KL64_06_wzc,100.0%;KL64_07_wzx,99.59%;KL64_08_wcoV,100.0%;KL64_09,100.0%;KL64_10_wzy,100.0%;KL64_11_wcoU,99.68%;KL64_12_wcoT,100.0%;KL64_13_wcsF,100.0%;KL64_14_wcuK,100.0%;KL64_15_wbaZ,100.0%;KL64_16_wcaJ,100.0%;KL64_17_gnd,100.0%;KL64_18_manC,100.0%;KL64_19_manB,100.0%;KL64_20_rmlB,100.0%;KL64_21_r…	+	92.92	-	-	-	rmpA2_M5	100	100	42.1
16HN-255	HPPH	2016	ST11	KL64	KL64_01_galF,100.0%;KL64_02_cpsACP,99.52%;KL64_03_wzi,100.0%;KL64_04_wza,100.0%;KL64_05_wzb,100.0%;KL64_06_wzc,100.0%;KL64_07_wzx,99.59%;KL64_08_wcoV,100.0%;KL64_09,100.0%;KL64_10_wzy,100.0%;KL64_11_wcoU,99.68%;KL64_12_wcoT,100.0%;KL64_13_wcsF,100.0%;KL64_14_wcuK,100.0%;KL64_15_wbaZ,100.0%;KL64_16_wcaJ,100.0%;KL64_17_gnd,100.0%;KL64_18_manC,100.0%;KL64_19_manB,100.0%;KL64_20_rmlB,100.0%;KL64_21_r…	+	96.05	-	-	WT	rmpA2_M5	100	100	44.28
16HN-257	HPPH	2016	ST11	KL64	KL64_01_galF,100.0%;KL64_02_cpsACP,99.52%;KL64_03_wzi,100.0%;KL64_04_wza,100.0%;KL64_05_wzb,100.0%;KL64_06_wzc,100.0%;KL64_07_wzx,99.59%;KL64_08_wcoV,100.0%;KL64_09,100.0%;KL64_10_wzy,100.0%;KL64_11_wcoU,99.68%;KL64_12_wcoT,100.0%;KL64_13_wcsF,100.0%;KL64_14_wcuK,100.0%;KL64_15_wbaZ,100.0%;KL64_16_wcaJ,100.0%;KL64_17_gnd,100.0%;KL64_18_manC,100.0%;KL64_19_manB,100.0%;KL64_20_rmlB,100.0%;KL64_21_r…	+	96.11	-	-	rmpA_M4	rmpA2_M5	100	100	76.4
16HN-261	HPPH	2016	ST11	KL64	KL64_01_galF,100.0%;KL64_02_cpsACP,99.52%;KL64_03_wzi,100.0%;KL64_04_wza,100.0%;KL64_05_wzb,100.0%;KL64_06_wzc,100.0%;KL64_07_wzx,99.59%;KL64_08_wcoV,100.0%;KL64_09,100.0%;KL64_10_wzy,100.0%;KL64_11_wcoU,99.68%;KL64_12_wcoT,100.0%;KL64_13_wcsF,100.0%;KL64_14_wcuK,100.0%;KL64_15_wbaZ,100.0%;KL64_16_wcaJ,100.0%;KL64_17_gnd,100.0%;KL64_18_manC,100.0%;KL64_19_manB,100.0%;KL64_20_rmlB,100.0%;KL64_21_r…	+	96.1	-	-	WT	rmpA2_M5	100	100	55.11
16HN-263	HPPH	2016	ST11	KL47	KL47_01_galF,99.33%;KL47_02_cpsACP,91.75%;KL47_03_wzi,100.0%;KL47_04_wza,100.0%;KL47_05_wzb,100.0%;KL47_06_wzc,100.0%;KL47_07_wcaJ,100.0%;KL47_08_wcaA,99.67%;KL47_09,100.0%;KL47_10_wcqC,100.0%;KL47_11_wzy,100.0%;KL47_12_wcuT,100.0%;KL47_13_wzx,99.79%;KL47_14_gnd,100.0%;KL47_16_rmlA,99.66%;KL47_17_rmlD,99.66%;KL47_19_ugd,100.0%	+	26.38	-	-	-	rmpA2_M6	100	100	67.36
16HN-267	HPPH	2016	ST11	KL64	KL64_01_galF,100.0%;KL64_02_cpsACP,99.52%;KL64_03_wzi,100.0%;KL64_04_wza,100.0%;KL64_05_wzb,100.0%;KL64_06_wzc,100.0%;KL64_07_wzx,99.59%;KL64_08_wcoV,100.0%;KL64_09,100.0%;KL64_10_wzy,100.0%;KL64_11_wcoU,99.68%;KL64_12_wcoT,100.0%;KL64_13_wcsF,100.0%;KL64_14_wcuK,100.0%;KL64_15_wbaZ,100.0%;KL64_16_wcaJ,100.0%;KL64_17_gnd,100.0%;KL64_18_manC,100.0%;KL64_19_manB,100.0%;KL64_20_rmlB,100.0%;KL64_21_r…	+	95.9	-	-	rmpA_M2	rmpA2_M5	100	100	54.34
16HN-31	HPPH	2016	ST15	KL19	KL19_01_galF,99.0%;KL19_02_cpsACP,96.19%;KL19_03_wzi,97.92%;KL19_04_wza,97.88%;KL19_05_wzb,100.0%;KL19_06_wzc,98.75%;KL19_07_wcaJ,98.74%;KL19_08_wcuF,93.71%;KL19_09_wcmY,96.62%;KL19_11_wctW,97.17%;KL19_12_wctX,99.23%;KL19_13_wzy,98.85%;KL19_14,94.84%;KL19_15_gnd,99.57%;KL19_16_rmlB,99.15%;KL19_17_rmlA,97.92%;KL19_18_rmlD,97.98%;KL19_19_rmlC,98.92%;KL19_20_ugd,99.74%	-	10.59	-	-	-	-	100	0	29.99
16HN-34	HPPH	2016	ST11	KL47	KL47_01_galF,99.33%;KL47_02_cpsACP,91.75%;KL47_03_wzi,100.0%;KL47_04_wza,100.0%;KL47_05_wzb,100.0%;KL47_06_wzc,100.0%;KL47_08_wcaA,99.67%;KL47_11_wzy,100.0%;KL47_12_wcuT,100.0%;KL47_13_wzx,99.79%;KL47_14_gnd,100.0%;KL47_16_rmlA,99.66%;KL47_17_rmlD,99.66%;KL47_19_ugd,100.0%	-	7.79	-	-	-	-	100	100	78.64
16HN-35	HPPH	2016	ST11	KL64	KL64_01_galF,100.0%;KL64_02_cpsACP,99.52%;KL64_03_wzi,100.0%;KL64_04_wza,100.0%;KL64_05_wzb,100.0%;KL64_06_wzc,100.0%;KL64_07_wzx,99.59%;KL64_09,100.0%;KL64_10_wzy,99.75%;KL64_13_wcsF,100.0%;KL64_14_wcuK,100.0%;KL64_15_wbaZ,100.0%;KL64_17_gnd,100.0%;KL64_18_manC,100.0%;KL64_19_manB,100.0%;KL64_20_rmlB,100.0%;KL64_21_rmlA,99.66%;KL64_22_rmlD,100.0%;KL64_23_rmlC,100.0%;KL64_24_ugd,99.74%	+	95.54	-	-	-	rmpA2_M5	100	100	52.33
16HN-37	HPPH	2016	ST11	KL47	KL47_01_galF,99.33%;KL47_02_cpsACP,91.75%;KL47_03_wzi,100.0%;KL47_04_wza,100.0%;KL47_05_wzb,100.0%;KL47_06_wzc,99.86%;KL47_08_wcaA,99.67%;KL47_09,100.0%;KL47_10_wcqC,100.0%;KL47_11_wzy,100.0%;KL47_13_wzx,99.79%;KL47_14_gnd,100.0%;KL47_15_rmlB,99.15%;KL47_16_rmlA,99.66%;KL47_19_ugd,100.0%	-	2.6	-	-	-	-	100	100	61.4
16HN-4	HPPH	2016	ST11	KL64	KL64_01_galF,100.0%;KL64_02_cpsACP,99.52%;KL64_03_wzi,100.0%;KL64_04_wza,100.0%;KL64_05_wzb,100.0%;KL64_07_wzx,99.59%;KL64_08_wcoV,100.0%;KL64_09,100.0%;KL64_10_wzy,100.0%;KL64_12_wcoT,100.0%;KL64_13_wcsF,100.0%;KL64_14_wcuK,100.0%;KL64_15_wbaZ,100.0%;KL64_16_wcaJ,100.0%;KL64_17_gnd,100.0%;KL64_18_manC,100.0%;KL64_19_manB,100.0%;KL64_20_rmlB,100.0%;KL64_21_rmlA,99.66%;KL64_22_rmlD,100.0%;KL64_23_…	+	92.74	-	-	-	rmpA2_M5	100	100	41.59
16HN-42	HPPH	2016	ST11	KL64	KL64_01_galF,100.0%;KL64_02_cpsACP,99.52%;KL64_03_wzi,100.0%;KL64_04_wza,100.0%;KL64_05_wzb,100.0%;KL64_06_wzc,100.0%;KL64_07_wzx,99.58%;KL64_08_wcoV,99.65%;KL64_09,100.0%;KL64_10_wzy,100.0%;KL64_12_wcoT,100.0%;KL64_13_wcsF,100.0%;KL64_14_wcuK,100.0%;KL64_15_wbaZ,100.0%;KL64_16_wcaJ,100.0%;KL64_17_gnd,100.0%;KL64_18_manC,100.0%;KL64_19_manB,100.0%;KL64_20_rmlB,100.0%;KL64_21_rmlA,99.66%;KL64_22_r…	+	93.15	+	+	WT	rmpA2_M5	100	100	51.75
16HN-6	HPPH	2016	ST11	KL47	KL47_01_galF,99.33%;KL47_02_cpsACP,96.67%;KL47_03_wzi,100.0%;KL47_04_wza,100.0%;KL47_05_wzb,100.0%;KL47_06_wzc,99.86%;KL47_07_wcaJ,100.0%;KL47_08_wcaA,99.67%;KL47_09,100.0%;KL47_10_wcqC,100.0%;KL47_11_wzy,99.76%;KL47_12_wcuT,100.0%;KL47_13_wzx,99.79%;KL47_14_gnd,100.0%;KL47_16_rmlA,99.31%;KL47_17_rmlD,99.66%;KL47_19_ugd,100.0%	-	2.55	-	-	-	-	100	100	60.91
16HN-61	HPPH	2016	ST11	KL64	KL64_01_galF,100.0%;KL64_02_cpsACP,99.52%;KL64_03_wzi,100.0%;KL64_04_wza,100.0%;KL64_05_wzb,100.0%;KL64_06_wzc,100.0%;KL64_07_wzx,99.59%;KL64_08_wcoV,100.0%;KL64_09,100.0%;KL64_10_wzy,100.0%;KL64_11_wcoU,99.68%;KL64_12_wcoT,100.0%;KL64_13_wcsF,100.0%;KL64_14_wcuK,100.0%;KL64_15_wbaZ,100.0%;KL64_16_wcaJ,100.0%;KL64_17_gnd,100.0%;KL64_18_manC,100.0%;KL64_19_manB,100.0%;KL64_20_rmlB,100.0%;KL64_21_r…	+	87.04	+	+	WT	rmpA2_M5	100	99.62	61.89
16HN-64	HPPH	2016	ST11	KL47	KL47_01_galF,99.33%;KL47_02_cpsACP,91.75%;KL47_03_wzi,100.0%;KL47_04_wza,100.0%;KL47_05_wzb,100.0%;KL47_06_wzc,100.0%;KL47_07_wcaJ,100.0%;KL47_08_wcaA,99.67%;KL47_09,100.0%;KL47_10_wcqC,100.0%;KL47_11_wzy,100.0%;KL47_12_wcuT,100.0%;KL47_13_wzx,99.79%;KL47_14_gnd,100.0%;KL47_16_rmlA,99.31%;KL47_17_rmlD,99.66%;KL47_19_ugd,100.0%	-	7.3	-	-	-	-	100	100	62.68
16HN-66	HPPH	2016	ST11	KL47	KL47_01_galF,99.33%;KL47_03_wzi,100.0%;KL47_05_wzb,100.0%;KL47_06_wzc,100.0%;KL47_07_wcaJ,100.0%;KL47_08_wcaA,99.67%;KL47_09,100.0%;KL47_10_wcqC,100.0%;KL47_11_wzy,100.0%;KL47_12_wcuT,100.0%;KL47_14_gnd,100.0%;KL47_16_rmlA,99.31%;KL47_17_rmlD,99.66%;KL47_19_ugd,100.0%	-	55.41	-	-	-	-	100	100	69.07
16HN-67	HPPH	2016	ST11	KL47	KL47_01_galF,99.33%;KL47_02_cpsACP,91.75%;KL47_03_wzi,100.0%;KL47_04_wza,100.0%;KL47_05_wzb,100.0%;KL47_06_wzc,100.0%;KL47_07_wcaJ,100.0%;KL47_08_wcaA,99.67%;KL47_09,100.0%;KL47_10_wcqC,100.0%;KL47_11_wzy,100.0%;KL47_12_wcuT,100.0%;KL47_13_wzx,99.79%;KL47_14_gnd,100.0%;KL47_16_rmlA,99.66%;KL47_18_rmlC,98.92%;KL47_19_ugd,100.0%	-	3.02	-	-	-	-	100	100	66.86
16HN-69	HPPH	2016	ST11	KL64	KL64_01_galF,100.0%;KL64_02_cpsACP,99.52%;KL64_03_wzi,100.0%;KL64_04_wza,100.0%;KL64_05_wzb,100.0%;KL64_06_wzc,100.0%;KL64_07_wzx,99.59%;KL64_08_wcoV,100.0%;KL64_09,100.0%;KL64_10_wzy,100.0%;KL64_11_wcoU,99.68%;KL64_13_wcsF,100.0%;KL64_14_wcuK,100.0%;KL64_15_wbaZ,100.0%;KL64_16_wcaJ,100.0%;KL64_17_gnd,100.0%;KL64_18_manC,100.0%;KL64_19_manB,100.0%;KL64_20_rmlB,100.0%;KL64_21_rmlA,99.66%;KL64_22_r…	+	95.03	-	-	rmpA_M4	rmpA2_M5	100	100	73.85
16HN-7	HPPH	2016	ST11	KL64	KL64_01_galF,100.0%;KL64_02_cpsACP,99.52%;KL64_03_wzi,100.0%;KL64_04_wza,100.0%;KL64_05_wzb,100.0%;KL64_06_wzc,100.0%;KL64_07_wzx,99.59%;KL64_08_wcoV,100.0%;KL64_09,100.0%;KL64_10_wzy,100.0%;KL64_11_wcoU,99.68%;KL64_12_wcoT,100.0%;KL64_13_wcsF,100.0%;KL64_14_wcuK,100.0%;KL64_15_wbaZ,100.0%;KL64_16_wcaJ,100.0%;KL64_17_gnd,100.0%;KL64_18_manC,100.0%;KL64_19_manB,100.0%;KL64_20_rmlB,100.0%;KL64_21_r…	+	95.88	-	-	rmpA_M2	rmpA2_M5	100	100	53.45
16HN-75	HPPH	2016	ST11	KL47	KL47_01_galF,99.33%;KL47_02_cpsACP,91.75%;KL47_03_wzi,100.0%;KL47_04_wza,100.0%;KL47_05_wzb,100.0%;KL47_06_wzc,100.0%;KL47_07_wcaJ,100.0%;KL47_08_wcaA,99.67%;KL47_10_wcqC,100.0%;KL47_11_wzy,100.0%;KL47_13_wzx,99.79%;KL47_14_gnd,100.0%;KL47_18_rmlC,98.92%;KL47_19_ugd,100.0%	-	2.24	-	-	-	-	100	100	60.68
16HN-76	HPPH	2016	ST395	KL3	KL3_01_galF,100.0%;KL3_03_wzi,99.79%;KL3_04_wza,100.0%;KL3_05_wzb,100.0%;KL3_06_wzc,99.86%;KL3_07_wcaJ,100.0%;KL3_08,100.0%;KL3_09,99.71%;KL3_10_pglJ,100.0%;KL3_11,100.0%;KL3_12,99.48%;KL3_13_wzx,100.0%;KL3_14,99.76%;KL3_15_wbaZ,100.0%;KL3_16_gnd,100.0%;KL3_17_manC,99.79%;KL3_18_manB,99.56%;KL3_19_ugd,99.49%	+	47.26	-	-	-	rmpA2_M6	100	100	69.4
16HN-89	HPPH	2016	ST11	KL47	KL47_01_galF,99.33%;KL47_02_cpsACP,91.75%;KL47_03_wzi,100.0%;KL47_04_wza,100.0%;KL47_05_wzb,100.0%;KL47_06_wzc,99.86%;KL47_07_wcaJ,100.0%;KL47_08_wcaA,99.67%;KL47_09,100.0%;KL47_10_wcqC,100.0%;KL47_11_wzy,100.0%;KL47_12_wcuT,100.0%;KL47_13_wzx,99.79%;KL47_14_gnd,100.0%;KL47_16_rmlA,99.31%;KL47_17_rmlD,99.66%;KL47_19_ugd,100.0%	+	31.38	-	-	-	rmpA2_M6	100	100	61.55
16HN-9	HPPH	2016	ST11	KL64	KL64_01_galF,100.0%;KL64_02_cpsACP,99.52%;KL64_03_wzi,100.0%;KL64_04_wza,100.0%;KL64_05_wzb,100.0%;KL64_06_wzc,100.0%;KL64_07_wzx,99.59%;KL64_08_wcoV,100.0%;KL64_09,100.0%;KL64_10_wzy,100.0%;KL64_11_wcoU,99.68%;KL64_12_wcoT,100.0%;KL64_13_wcsF,100.0%;KL64_14_wcuK,100.0%;KL64_15_wbaZ,100.0%;KL64_16_wcaJ,100.0%;KL64_17_gnd,100.0%;KL64_18_manC,100.0%;KL64_19_manB,100.0%;KL64_20_rmlB,100.0%;KL64_21_r…	+	96	-	-	WT	rmpA2_M5	100	100	54.63
16WZ-109	WETH	2016	ST11	KL64	KL64_01_galF,100.0%;KL64_02_cpsACP,99.52%;KL64_03_wzi,100.0%;KL64_04_wza,100.0%;KL64_05_wzb,100.0%;KL64_06_wzc,100.0%;KL64_07_wzx,99.59%;KL64_08_wcoV,100.0%;KL64_09,100.0%;KL64_10_wzy,100.0%;KL64_11_wcoU,99.68%;KL64_12_wcoT,100.0%;KL64_13_wcsF,100.0%;KL64_14_wcuK,100.0%;KL64_15_wbaZ,100.0%;KL64_16_wcaJ,100.0%;KL64_17_gnd,100.0%;KL64_18_manC,100.0%;KL64_19_manB,100.0%;KL64_20_rmlB,100.0%;KL64_21_r…	-	3.14	-	-	-	-	100	100	89.06
16WZ-110	WETH	2016	ST11	KL64	KL64_01_galF,100.0%;KL64_02_cpsACP,99.52%;KL64_03_wzi,100.0%;KL64_04_wza,100.0%;KL64_05_wzb,100.0%;KL64_06_wzc,100.0%;KL64_07_wzx,99.59%;KL64_08_wcoV,100.0%;KL64_09,100.0%;KL64_10_wzy,100.0%;KL64_11_wcoU,99.68%;KL64_12_wcoT,100.0%;KL64_13_wcsF,100.0%;KL64_14_wcuK,100.0%;KL64_15_wbaZ,100.0%;KL64_16_wcaJ,100.0%;KL64_17_gnd,100.0%;KL64_18_manC,100.0%;KL64_19_manB,100.0%;KL64_20_rmlB,100.0%;KL64_21_r…	+	89.29	-	-	WT	rmpA2_M5	100	100	79.75
16WZ-111	WETH	2016	ST11	KL64	KL64_01_galF,100.0%;KL64_02_cpsACP,99.52%;KL64_03_wzi,100.0%;KL64_04_wza,100.0%;KL64_05_wzb,100.0%;KL64_06_wzc,100.0%;KL64_07_wzx,99.59%;KL64_08_wcoV,100.0%;KL64_09,100.0%;KL64_10_wzy,100.0%;KL64_11_wcoU,99.68%;KL64_12_wcoT,100.0%;KL64_13_wcsF,100.0%;KL64_14_wcuK,100.0%;KL64_15_wbaZ,100.0%;KL64_16_wcaJ,100.0%;KL64_17_gnd,100.0%;KL64_18_manC,100.0%;KL64_19_manB,100.0%;KL64_20_rmlB,100.0%;KL64_21_r…	+	88.98	-	-	WT	rmpA2_M5	100	100	79.49
16WZ-112	WETH	2016	ST11	KL64	KL64_01_galF,100.0%;KL64_02_cpsACP,99.52%;KL64_03_wzi,100.0%;KL64_04_wza,100.0%;KL64_05_wzb,100.0%;KL64_06_wzc,100.0%;KL64_07_wzx,99.59%;KL64_08_wcoV,100.0%;KL64_09,100.0%;KL64_10_wzy,100.0%;KL64_11_wcoU,99.68%;KL64_12_wcoT,100.0%;KL64_13_wcsF,100.0%;KL64_14_wcuK,100.0%;KL64_15_wbaZ,100.0%;KL64_16_wcaJ,100.0%;KL64_17_gnd,100.0%;KL64_18_manC,100.0%;KL64_19_manB,100.0%;KL64_20_rmlB,100.0%;KL64_21_r…	+	89.37	-	-	WT	rmpA2_M5	100	100	79.64
16WZ-113	WETH	2016	ST11	KL64	KL64_01_galF,100.0%;KL64_02_cpsACP,99.52%;KL64_03_wzi,100.0%;KL64_04_wza,100.0%;KL64_05_wzb,100.0%;KL64_06_wzc,100.0%;KL64_07_wzx,99.59%;KL64_08_wcoV,100.0%;KL64_09,100.0%;KL64_10_wzy,100.0%;KL64_11_wcoU,99.68%;KL64_12_wcoT,100.0%;KL64_13_wcsF,100.0%;KL64_14_wcuK,100.0%;KL64_15_wbaZ,100.0%;KL64_16_wcaJ,100.0%;KL64_17_gnd,100.0%;KL64_18_manC,100.0%;KL64_19_manB,100.0%;KL64_20_rmlB,100.0%;KL64_21_r…	+	89.35	-	-	WT	rmpA2_M5	100	100	79.77
16WZ-114	WETH	2016	ST11	KL47	KL47_01_galF,99.33%;KL47_02_cpsACP,96.67%;KL47_03_wzi,100.0%;KL47_04_wza,100.0%;KL47_05_wzb,100.0%;KL47_06_wzc,100.0%;KL47_07_wcaJ,100.0%;KL47_08_wcaA,99.67%;KL47_09,100.0%;KL47_10_wcqC,100.0%;KL47_11_wzy,100.0%;KL47_12_wcuT,100.0%;KL47_13_wzx,99.79%;KL47_14_gnd,100.0%;KL47_16_rmlA,99.66%;KL47_17_rmlD,99.66%;KL47_19_ugd,100.0%	-	3.57	-	-	-	-	100	100	76.79
16WZ-115	WETH	2016	ST11	KL64	KL64_01_galF,100.0%;KL64_02_cpsACP,99.52%;KL64_05_wzb,100.0%;KL64_06_wzc,100.0%;KL64_07_wzx,99.59%;KL64_08_wcoV,100.0%;KL64_09,100.0%;KL64_10_wzy,100.0%;KL64_11_wcoU,99.68%;KL64_12_wcoT,100.0%;KL64_13_wcsF,100.0%;KL64_14_wcuK,100.0%;KL64_15_wbaZ,100.0%;KL64_16_wcaJ,100.0%;KL64_17_gnd,100.0%;KL64_18_manC,100.0%;KL64_19_manB,100.0%;KL64_20_rmlB,100.0%;KL64_21_rmlA,99.66%;KL64_22_rmlD,100.0%;KL64_23…	-	3.98	-	-	-	-	100	100	91.02
16WZ-116	WETH	2016	ST11	KL64	KL64_01_galF,100.0%;KL64_02_cpsACP,99.52%;KL64_03_wzi,100.0%;KL64_04_wza,100.0%;KL64_05_wzb,100.0%;KL64_06_wzc,100.0%;KL64_07_wzx,99.59%;KL64_08_wcoV,100.0%;KL64_09,100.0%;KL64_10_wzy,100.0%;KL64_11_wcoU,99.68%;KL64_12_wcoT,100.0%;KL64_13_wcsF,100.0%;KL64_14_wcuK,100.0%;KL64_15_wbaZ,100.0%;KL64_16_wcaJ,100.0%;KL64_17_gnd,100.0%;KL64_18_manC,100.0%;KL64_19_manB,100.0%;KL64_20_rmlB,100.0%;KL64_21_r…	-	3.54	-	-	-	-	100	100	91.34
16WZ-117	WETH	2016	ST11	KL64	KL64_01_galF,100.0%;KL64_02_cpsACP,99.52%;KL64_03_wzi,100.0%;KL64_04_wza,100.0%;KL64_05_wzb,100.0%;KL64_06_wzc,100.0%;KL64_07_wzx,99.59%;KL64_08_wcoV,100.0%;KL64_09,100.0%;KL64_10_wzy,100.0%;KL64_11_wcoU,99.68%;KL64_12_wcoT,100.0%;KL64_13_wcsF,100.0%;KL64_14_wcuK,100.0%;KL64_15_wbaZ,100.0%;KL64_16_wcaJ,100.0%;KL64_17_gnd,100.0%;KL64_18_manC,100.0%;KL64_19_manB,100.0%;KL64_20_rmlB,100.0%;KL64_21_r…	-	3.21	-	-	-	-	100	100	91.19
16WZ-120	WETH	2016	ST11	KL64	KL64_01_galF,100.0%;KL64_02_cpsACP,99.52%;KL64_03_wzi,100.0%;KL64_04_wza,100.0%;KL64_05_wzb,100.0%;KL64_06_wzc,100.0%;KL64_07_wzx,99.59%;KL64_08_wcoV,100.0%;KL64_09,100.0%;KL64_10_wzy,100.0%;KL64_11_wcoU,99.68%;KL64_12_wcoT,99.71%;KL64_13_wcsF,100.0%;KL64_14_wcuK,100.0%;KL64_15_wbaZ,100.0%;KL64_16_wcaJ,100.0%;KL64_17_gnd,100.0%;KL64_18_manC,100.0%;KL64_19_manB,100.0%;KL64_20_rmlB,100.0%;KL64_21_r…	+	86.88	-	-	WT	rmpA2_M5	100	100	79.24
16WZ-121	WETH	2016	ST11	KL64	KL64_01_galF,100.0%;KL64_02_cpsACP,99.52%;KL64_03_wzi,100.0%;KL64_04_wza,100.0%;KL64_05_wzb,100.0%;KL64_06_wzc,100.0%;KL64_07_wzx,99.59%;KL64_08_wcoV,100.0%;KL64_09,100.0%;KL64_10_wzy,100.0%;KL64_12_wcoT,100.0%;KL64_13_wcsF,100.0%;KL64_14_wcuK,100.0%;KL64_15_wbaZ,100.0%;KL64_16_wcaJ,100.0%;KL64_17_gnd,100.0%;KL64_18_manC,100.0%;KL64_19_manB,100.0%;KL64_20_rmlB,100.0%;KL64_21_rmlA,99.66%;KL64_22_r…	-	3.45	-	-	-	-	100	100	91.31
16WZ-125	WETH	2016	ST11	KL64	KL64_01_galF,100.0%;KL64_02_cpsACP,99.52%;KL64_03_wzi,100.0%;KL64_04_wza,100.0%;KL64_05_wzb,100.0%;KL64_06_wzc,100.0%;KL64_07_wzx,99.59%;KL64_08_wcoV,100.0%;KL64_09,100.0%;KL64_10_wzy,100.0%;KL64_11_wcoU,99.68%;KL64_12_wcoT,100.0%;KL64_14_wcuK,100.0%;KL64_15_wbaZ,100.0%;KL64_16_wcaJ,100.0%;KL64_17_gnd,100.0%;KL64_18_manC,100.0%;KL64_19_manB,100.0%;KL64_20_rmlB,100.0%;KL64_21_rmlA,99.66%;KL64_22_r…	-	3.88	-	-	-	-	100	100	90.99
16WZ-126	WETH	2016	ST11	KL64	KL64_01_galF,100.0%;KL64_02_cpsACP,99.52%;KL64_03_wzi,100.0%;KL64_04_wza,100.0%;KL64_05_wzb,100.0%;KL64_06_wzc,100.0%;KL64_07_wzx,99.59%;KL64_08_wcoV,100.0%;KL64_09,100.0%;KL64_10_wzy,100.0%;KL64_11_wcoU,99.68%;KL64_12_wcoT,100.0%;KL64_13_wcsF,100.0%;KL64_14_wcuK,100.0%;KL64_15_wbaZ,100.0%;KL64_16_wcaJ,100.0%;KL64_17_gnd,100.0%;KL64_18_manC,100.0%;KL64_19_manB,100.0%;KL64_20_rmlB,100.0%;KL64_21_r…	+	89.06	+	+	WT	rmpA2_M5	100	100	79.4
16WZ-127	WETH	2016	ST11	KL64	KL64_01_galF,100.0%;KL64_02_cpsACP,99.52%;KL64_03_wzi,100.0%;KL64_04_wza,100.0%;KL64_05_wzb,100.0%;KL64_06_wzc,100.0%;KL64_07_wzx,99.59%;KL64_08_wcoV,100.0%;KL64_09,100.0%;KL64_10_wzy,100.0%;KL64_11_wcoU,99.68%;KL64_12_wcoT,100.0%;KL64_13_wcsF,100.0%;KL64_14_wcuK,100.0%;KL64_15_wbaZ,100.0%;KL64_16_wcaJ,100.0%;KL64_17_gnd,100.0%;KL64_18_manC,100.0%;KL64_19_manB,100.0%;KL64_20_rmlB,100.0%;KL64_21_r…	+	89.4	-	-	rmpA_M2	rmpA2_M5	100	100	79.87
16WZ-128	WETH	2016	ST11	KL64	KL64_01_galF,100.0%;KL64_02_cpsACP,99.52%;KL64_03_wzi,100.0%;KL64_04_wza,100.0%;KL64_05_wzb,100.0%;KL64_06_wzc,100.0%;KL64_07_wzx,99.59%;KL64_08_wcoV,100.0%;KL64_09,100.0%;KL64_10_wzy,100.0%;KL64_11_wcoU,99.68%;KL64_12_wcoT,100.0%;KL64_13_wcsF,100.0%;KL64_14_wcuK,100.0%;KL64_15_wbaZ,100.0%;KL64_16_wcaJ,100.0%;KL64_17_gnd,100.0%;KL64_18_manC,100.0%;KL64_19_manB,100.0%;KL64_20_rmlB,100.0%;KL64_21_r…	-	3.97	-	-	-	-	100	100	91.07
16WZ-129	WETH	2016	ST11	KL64	KL64_01_galF,100.0%;KL64_02_cpsACP,99.52%;KL64_03_wzi,100.0%;KL64_04_wza,100.0%;KL64_05_wzb,100.0%;KL64_06_wzc,100.0%;KL64_07_wzx,99.59%;KL64_08_wcoV,100.0%;KL64_09,100.0%;KL64_10_wzy,100.0%;KL64_11_wcoU,99.68%;KL64_12_wcoT,100.0%;KL64_13_wcsF,100.0%;KL64_14_wcuK,100.0%;KL64_15_wbaZ,100.0%;KL64_16_wcaJ,100.0%;KL64_17_gnd,100.0%;KL64_18_manC,100.0%;KL64_19_manB,100.0%;KL64_20_rmlB,100.0%;KL64_21_r…	+	89.3	-	-	rmpA_M2	rmpA2_M5	100	100	59.98
16WZ-131	WETH	2016	ST11	KL47	KL47_01_galF,99.33%;KL47_02_cpsACP,96.67%;KL47_03_wzi,100.0%;KL47_04_wza,100.0%;KL47_05_wzb,100.0%;KL47_06_wzc,100.0%;KL47_07_wcaJ,100.0%;KL47_08_wcaA,99.67%;KL47_09,100.0%;KL47_10_wcqC,100.0%;KL47_11_wzy,100.0%;KL47_12_wcuT,100.0%;KL47_13_wzx,99.79%;KL47_14_gnd,100.0%;KL47_16_rmlA,99.66%;KL47_17_rmlD,99.66%;KL47_19_ugd,100.0%	-	3.55	-	-	-	-	100	100	76.79
16WZ-132	WETH	2016	ST11	KL47	KL47_01_galF,99.33%;KL47_02_cpsACP,96.67%;KL47_03_wzi,100.0%;KL47_04_wza,100.0%;KL47_05_wzb,100.0%;KL47_06_wzc,99.86%;KL47_07_wcaJ,100.0%;KL47_08_wcaA,99.67%;KL47_09,100.0%;KL47_10_wcqC,100.0%;KL47_11_wzy,100.0%;KL47_12_wcuT,100.0%;KL47_13_wzx,99.79%;KL47_14_gnd,100.0%;KL47_16_rmlA,99.66%;KL47_17_rmlD,99.66%;KL47_19_ugd,100.0%	-	3.5	-	-	-	-	100	100	76.91
16WZ-133	WETH	2016	ST11	KL47	KL47_01_galF,99.33%;KL47_02_cpsACP,96.67%;KL47_03_wzi,100.0%;KL47_04_wza,100.0%;KL47_05_wzb,100.0%;KL47_06_wzc,99.86%;KL47_07_wcaJ,100.0%;KL47_08_wcaA,99.67%;KL47_09,100.0%;KL47_10_wcqC,100.0%;KL47_11_wzy,100.0%;KL47_12_wcuT,100.0%;KL47_13_wzx,99.79%;KL47_14_gnd,100.0%;KL47_16_rmlA,99.31%;KL47_17_rmlD,99.66%;KL47_19_ugd,100.0%	-	3.47	-	-	-	-	100	100	76.85
16WZ-134	WETH	2016	ST11	KL64	KL64_01_galF,100.0%;KL64_02_cpsACP,99.52%;KL64_03_wzi,100.0%;KL64_04_wza,100.0%;KL64_05_wzb,100.0%;KL64_06_wzc,100.0%;KL64_07_wzx,99.59%;KL64_08_wcoV,100.0%;KL64_09,100.0%;KL64_10_wzy,100.0%;KL64_11_wcoU,99.68%;KL64_12_wcoT,100.0%;KL64_13_wcsF,100.0%;KL64_14_wcuK,100.0%;KL64_15_wbaZ,100.0%;KL64_16_wcaJ,100.0%;KL64_17_gnd,100.0%;KL64_18_manC,100.0%;KL64_19_manB,100.0%;KL64_20_rmlB,100.0%;KL64_21_r…	+	89.37	+	+	WT	rmpA2_M5	100	100	79.77
16WZ-137	WETH	2016	ST11	KL64	KL64_01_galF,100.0%;KL64_02_cpsACP,99.52%;KL64_03_wzi,100.0%;KL64_04_wza,100.0%;KL64_05_wzb,100.0%;KL64_06_wzc,100.0%;KL64_07_wzx,99.59%;KL64_08_wcoV,100.0%;KL64_09,100.0%;KL64_10_wzy,100.0%;KL64_11_wcoU,99.68%;KL64_12_wcoT,100.0%;KL64_13_wcsF,100.0%;KL64_14_wcuK,100.0%;KL64_15_wbaZ,100.0%;KL64_16_wcaJ,100.0%;KL64_17_gnd,100.0%;KL64_18_manC,100.0%;KL64_19_manB,100.0%;KL64_20_rmlB,100.0%;KL64_21_r…	+	89.32	-	-	rmpA_M2	rmpA2_M5	100	100	79.75
16WZ-138	WETH	2016	ST11	KL64	KL64_01_galF,100.0%;KL64_02_cpsACP,99.52%;KL64_03_wzi,100.0%;KL64_04_wza,100.0%;KL64_05_wzb,100.0%;KL64_06_wzc,100.0%;KL64_07_wzx,99.59%;KL64_08_wcoV,100.0%;KL64_09,100.0%;KL64_10_wzy,100.0%;KL64_11_wcoU,99.68%;KL64_12_wcoT,100.0%;KL64_13_wcsF,100.0%;KL64_14_wcuK,100.0%;KL64_15_wbaZ,100.0%;KL64_16_wcaJ,100.0%;KL64_17_gnd,100.0%;KL64_18_manC,100.0%;KL64_19_manB,100.0%;KL64_20_rmlB,100.0%;KL64_21_r…	+	89.15	-	-	rmpA_M2	rmpA2_M5	100	100	79.62
16WZ-141	WETH	2016	ST11	KL64	KL64_01_galF,100.0%;KL64_02_cpsACP,99.52%;KL64_03_wzi,100.0%;KL64_04_wza,100.0%;KL64_05_wzb,100.0%;KL64_06_wzc,100.0%;KL64_07_wzx,99.59%;KL64_08_wcoV,100.0%;KL64_09,100.0%;KL64_10_wzy,100.0%;KL64_11_wcoU,99.68%;KL64_12_wcoT,100.0%;KL64_13_wcsF,100.0%;KL64_14_wcuK,100.0%;KL64_15_wbaZ,100.0%;KL64_16_wcaJ,100.0%;KL64_17_gnd,100.0%;KL64_18_manC,100.0%;KL64_19_manB,100.0%;KL64_20_rmlB,100.0%;KL64_21_r…	+	89.41	-	-	WT	rmpA2_M5	100	100	79.87
16WZ-142	WETH	2016	ST11	KL64	KL64_01_galF,100.0%;KL64_02_cpsACP,99.52%;KL64_03_wzi,100.0%;KL64_04_wza,100.0%;KL64_05_wzb,100.0%;KL64_06_wzc,100.0%;KL64_07_wzx,99.59%;KL64_08_wcoV,100.0%;KL64_09,100.0%;KL64_10_wzy,100.0%;KL64_11_wcoU,99.68%;KL64_12_wcoT,100.0%;KL64_13_wcsF,100.0%;KL64_14_wcuK,100.0%;KL64_15_wbaZ,100.0%;KL64_16_wcaJ,100.0%;KL64_17_gnd,100.0%;KL64_18_manC,100.0%;KL64_19_manB,100.0%;KL64_20_rmlB,100.0%;KL64_21_r…	+	89.44	-	-	WT	rmpA2_M5	100	100	79.95
16WZ-144	WETH	2016	ST1999	KL38	KL38_01_galF,99.33%;KL38_02_cpsACP,99.52%;KL38_03_wzi,98.33%;KL38_04_wza,99.74%;KL38_05_wzb,100.0%;KL38_06_wzc,98.34%;KL38_07_wcaJ,98.53%;KL38_08_wzy,97.07%;KL38_09_wctM,96.81%;KL38_10_wcaN,96.64%;KL38_11_wzx,97.7%;KL38_12_wckS,96.39%;KL38_13_wckR,94.19%;KL38_14,97.86%;KL38_15,93.58%;KL38_16_gnd,99.4%;KL38_17_ugd,99.49%	-	13.77	-	-	-	-	100	0	30.54
16WZ-145	WETH	2016	ST11	KL47	KL47_01_galF,99.33%;KL47_02_cpsACP,96.67%;KL47_03_wzi,100.0%;KL47_04_wza,100.0%;KL47_05_wzb,100.0%;KL47_06_wzc,100.0%;KL47_07_wcaJ,100.0%;KL47_08_wcaA,99.67%;KL47_09,100.0%;KL47_10_wcqC,100.0%;KL47_11_wzy,100.0%;KL47_12_wcuT,100.0%;KL47_13_wzx,99.79%;KL47_14_gnd,100.0%;KL47_16_rmlA,99.31%;KL47_17_rmlD,99.66%;KL47_19_ugd,100.0%	-	3.51	-	-	-	-	100	100	76.77
16WZ-147	WETH	2016	ST11	KL47	KL47_01_galF,99.33%;KL47_02_cpsACP,96.67%;KL47_03_wzi,100.0%;KL47_04_wza,100.0%;KL47_05_wzb,100.0%;KL47_06_wzc,100.0%;KL47_07_wcaJ,100.0%;KL47_08_wcaA,99.67%;KL47_09,100.0%;KL47_10_wcqC,100.0%;KL47_11_wzy,100.0%;KL47_12_wcuT,100.0%;KL47_13_wzx,99.79%;KL47_14_gnd,100.0%;KL47_16_rmlA,99.66%;KL47_17_rmlD,99.66%;KL47_18_rmlC,99.43%;KL47_19_ugd,100.0%	-	3.3	-	-	-	-	100	100	76.67
16WZ-149	WETH	2016	ST11	KL47	KL47_01_galF,99.33%;KL47_02_cpsACP,96.67%;KL47_03_wzi,100.0%;KL47_04_wza,100.0%;KL47_05_wzb,100.0%;KL47_06_wzc,100.0%;KL47_07_wcaJ,100.0%;KL47_08_wcaA,99.67%;KL47_09,100.0%;KL47_10_wcqC,100.0%;KL47_11_wzy,99.74%;KL47_12_wcuT,100.0%;KL47_13_wzx,99.79%;KL47_14_gnd,100.0%;KL47_16_rmlA,99.66%;KL47_17_rmlD,99.66%;KL47_19_ugd,100.0%	-	3.22	-	-	-	-	100	100	86.92
16WZ-150	WETH	2016	ST11	KL47	KL47_01_galF,99.33%;KL47_02_cpsACP,96.67%;KL47_03_wzi,100.0%;KL47_04_wza,100.0%;KL47_05_wzb,100.0%;KL47_06_wzc,100.0%;KL47_07_wcaJ,100.0%;KL47_08_wcaA,99.67%;KL47_09,100.0%;KL47_10_wcqC,100.0%;KL47_11_wzy,99.74%;KL47_12_wcuT,100.0%;KL47_13_wzx,99.79%;KL47_14_gnd,100.0%;KL47_16_rmlA,99.31%;KL47_17_rmlD,99.66%;KL47_19_ugd,100.0%	-	3.45	-	-	-	-	100	100	89.92
16WZ-151	WETH	2016	ST11	KL47	KL47_01_galF,99.33%;KL47_02_cpsACP,96.67%;KL47_03_wzi,99.79%;KL47_04_wza,100.0%;KL47_05_wzb,100.0%;KL47_06_wzc,100.0%;KL47_07_wcaJ,100.0%;KL47_08_wcaA,99.67%;KL47_09,100.0%;KL47_10_wcqC,100.0%;KL47_11_wzy,99.76%;KL47_12_wcuT,100.0%;KL47_13_wzx,99.79%;KL47_14_gnd,100.0%;KL47_16_rmlA,99.31%;KL47_17_rmlD,99.66%;KL47_19_ugd,100.0%	+	90.32	-	-	WT	rmpA2_M4	100	100	82.82
16WZ-153	WETH	2016	ST11	KL64	KL64_01_galF,100.0%;KL64_02_cpsACP,99.52%;KL64_03_wzi,100.0%;KL64_04_wza,100.0%;KL64_05_wzb,99.31%;KL64_06_wzc,100.0%;KL64_07_wzx,99.59%;KL64_08_wcoV,100.0%;KL64_09,100.0%;KL64_10_wzy,100.0%;KL64_11_wcoU,99.68%;KL64_12_wcoT,100.0%;KL64_13_wcsF,100.0%;KL64_14_wcuK,100.0%;KL64_15_wbaZ,100.0%;KL64_16_wcaJ,100.0%;KL64_17_gnd,100.0%;KL64_18_manC,100.0%;KL64_19_manB,100.0%;KL64_20_rmlB,100.0%;KL64_21_r…	-	3.2	-	-	-	-	100	100	91.05
16WZ-154	WETH	2016	ST11	KL64	KL64_01_galF,100.0%;KL64_02_cpsACP,99.52%;KL64_03_wzi,100.0%;KL64_04_wza,100.0%;KL64_05_wzb,99.31%;KL64_06_wzc,100.0%;KL64_07_wzx,99.59%;KL64_08_wcoV,100.0%;KL64_09,100.0%;KL64_10_wzy,100.0%;KL64_11_wcoU,99.68%;KL64_12_wcoT,100.0%;KL64_13_wcsF,100.0%;KL64_14_wcuK,100.0%;KL64_15_wbaZ,100.0%;KL64_16_wcaJ,100.0%;KL64_17_gnd,100.0%;KL64_18_manC,100.0%;KL64_19_manB,100.0%;KL64_20_rmlB,100.0%;KL64_21_r…	-	3.38	-	-	-	-	100	100	91.27
16WZ-156	WETH	2016	ST11	KL64	KL64_01_galF,100.0%;KL64_02_cpsACP,99.52%;KL64_03_wzi,100.0%;KL64_04_wza,100.0%;KL64_05_wzb,100.0%;KL64_06_wzc,99.86%;KL64_07_wzx,99.59%;KL64_08_wcoV,100.0%;KL64_09,100.0%;KL64_10_wzy,100.0%;KL64_11_wcoU,99.68%;KL64_12_wcoT,100.0%;KL64_13_wcsF,100.0%;KL64_14_wcuK,100.0%;KL64_15_wbaZ,100.0%;KL64_17_gnd,100.0%;KL64_18_manC,100.0%;KL64_19_manB,100.0%;KL64_20_rmlB,100.0%;KL64_21_rmlA,99.66%;KL64_22_r…	-	2.48	-	-	-	-	100	100	87.07
16WZ-157	WETH	2016	ST11	KL47	KL47_01_galF,99.33%;KL47_02_cpsACP,96.67%;KL47_03_wzi,100.0%;KL47_04_wza,100.0%;KL47_05_wzb,100.0%;KL47_06_wzc,100.0%;KL47_07_wcaJ,100.0%;KL47_08_wcaA,99.67%;KL47_09,100.0%;KL47_10_wcqC,100.0%;KL47_11_wzy,100.0%;KL47_12_wcuT,100.0%;KL47_13_wzx,99.79%;KL47_14_gnd,100.0%;KL47_16_rmlA,99.66%;KL47_17_rmlD,99.66%;KL47_19_ugd,100.0%	-	3.51	-	-	-	-	100	100	76.75
16WZ-158	WETH	2016	ST11	KL47	KL47_01_galF,99.33%;KL47_02_cpsACP,96.67%;KL47_03_wzi,100.0%;KL47_04_wza,100.0%;KL47_05_wzb,100.0%;KL47_06_wzc,100.0%;KL47_07_wcaJ,100.0%;KL47_08_wcaA,99.67%;KL47_09,100.0%;KL47_10_wcqC,100.0%;KL47_11_wzy,100.0%;KL47_12_wcuT,100.0%;KL47_13_wzx,99.79%;KL47_14_gnd,100.0%;KL47_16_rmlA,99.66%;KL47_17_rmlD,99.66%;KL47_19_ugd,100.0%	-	3.55	-	-	-	-	100	100	76.79
16WZ-159	WETH	2016	ST11	KL47	KL47_01_galF,99.33%;KL47_02_cpsACP,96.67%;KL47_03_wzi,100.0%;KL47_04_wza,100.0%;KL47_05_wzb,100.0%;KL47_06_wzc,100.0%;KL47_07_wcaJ,100.0%;KL47_08_wcaA,99.67%;KL47_09,100.0%;KL47_10_wcqC,100.0%;KL47_11_wzy,99.74%;KL47_12_wcuT,100.0%;KL47_13_wzx,99.79%;KL47_14_gnd,100.0%;KL47_16_rmlA,99.31%;KL47_17_rmlD,99.66%;KL47_19_ugd,100.0%	-	3.25	-	-	-	-	100	100	86.6
16WZ-160	WETH	2016	ST265	KL24	KL24_01_galF,99.67%;KL24_02_cpsACP,99.52%;KL24_03_wzi,100.0%;KL24_04_wza,100.0%;KL24_05_wzb,100.0%;KL24_06_wzc,100.0%;KL24_07_wcuD,100.0%;KL24_08_wcuC,100.0%;KL24_09_wcuV,99.76%;KL24_10_wbaZ,100.0%;KL24_11_wcaJ,100.0%;KL24_12_wcuE,100.0%;KL24_13_wcuG,99.7%;KL24_14_wzy,100.0%;KL24_15_wzx,100.0%;KL24_16_gnd,100.0%;KL24_17_manC,100.0%;KL24_18_manB,100.0%;KL24_19_ugd,100.0%	-	4.82	-	-	-	-	100	100	76.71
16WZ-161	WETH	2016	ST11	KL47	KL47_01_galF,99.33%;KL47_02_cpsACP,96.67%;KL47_03_wzi,100.0%;KL47_04_wza,100.0%;KL47_05_wzb,100.0%;KL47_06_wzc,100.0%;KL47_08_wcaA,99.67%;KL47_09,100.0%;KL47_10_wcqC,100.0%;KL47_11_wzy,100.0%;KL47_12_wcuT,100.0%;KL47_13_wzx,99.79%;KL47_14_gnd,100.0%;KL47_16_rmlA,99.31%;KL47_17_rmlD,99.66%;KL47_19_ugd,100.0%	-	3.57	-	-	-	-	100	100	56.04
16WZ-162	WETH	2016	ST1999	KL38	KL38_01_galF,99.33%;KL38_02_cpsACP,99.52%;KL38_03_wzi,98.33%;KL38_04_wza,99.74%;KL38_05_wzb,100.0%;KL38_06_wzc,98.34%;KL38_08_wzy,97.07%;KL38_09_wctM,96.81%;KL38_10_wcaN,96.64%;KL38_12_wckS,96.39%;KL38_13_wckR,94.19%;KL38_14,97.86%;KL38_15,93.58%;KL38_16_gnd,99.4%;KL38_17_ugd,99.49%	-	13.88	-	-	-	-	100	0	30.8
16WZ-164	WETH	2016	ST11	KL28	KL28_01_galF,100.0%;KL28_02_cpsACP,100.0%;KL28_03_wzi,97.7%;KL28_04_wza,99.74%;KL28_05_wzb,100.0%;KL28_06_wzc,100.0%;KL28_07_wckC,100.0%;KL28_08_wcuC,100.0%;KL28_09_wckD,100.0%;KL28_10_wzy,99.76%;KL28_11_wclS,100.0%;KL28_12_wcuE,99.7%;KL28_13_wzx,100.0%;KL28_14_wbaZ,100.0%;KL28_15_wcaJ,100.0%;KL28_16_gnd,100.0%;KL28_17_manC,100.0%;KL28_18_manB,100.0%;KL28_19_ugd,99.74%	+	89.34	-	-	rmpA_M2	rmpA2_M5	100	100	79.83
16WZ-165	WETH	2016	ST11	KL64	KL64_01_galF,100.0%;KL64_02_cpsACP,99.52%;KL64_03_wzi,100.0%;KL64_04_wza,100.0%;KL64_05_wzb,100.0%;KL64_06_wzc,100.0%;KL64_07_wzx,99.59%;KL64_08_wcoV,100.0%;KL64_09,100.0%;KL64_10_wzy,100.0%;KL64_11_wcoU,99.68%;KL64_12_wcoT,100.0%;KL64_13_wcsF,100.0%;KL64_14_wcuK,100.0%;KL64_15_wbaZ,100.0%;KL64_16_wcaJ,100.0%;KL64_17_gnd,100.0%;KL64_18_manC,100.0%;KL64_19_manB,100.0%;KL64_20_rmlB,100.0%;KL64_21_r…	-	3.21	-	-	-	-	100	100	90.91
16WZ-168	WETH	2016	ST11	KL47	KL47_01_galF,99.33%;KL47_02_cpsACP,96.67%;KL47_03_wzi,100.0%;KL47_04_wza,100.0%;KL47_05_wzb,100.0%;KL47_06_wzc,100.0%;KL47_07_wcaJ,100.0%;KL47_08_wcaA,99.67%;KL47_09,100.0%;KL47_10_wcqC,100.0%;KL47_11_wzy,100.0%;KL47_12_wcuT,100.0%;KL47_13_wzx,99.79%;KL47_14_gnd,100.0%;KL47_16_rmlA,99.31%;KL47_17_rmlD,99.66%;KL47_19_ugd,100.0%	-	3.06	-	-	-	-	100	100	75.67
16WZ-169	WETH	2016	ST11	KL28	KL28_01_galF,100.0%;KL28_02_cpsACP,100.0%;KL28_03_wzi,97.7%;KL28_04_wza,99.74%;KL28_05_wzb,100.0%;KL28_06_wzc,100.0%;KL28_07_wckC,100.0%;KL28_08_wcuC,100.0%;KL28_09_wckD,100.0%;KL28_10_wzy,99.76%;KL28_11_wclS,100.0%;KL28_13_wzx,100.0%;KL28_14_wbaZ,100.0%;KL28_15_wcaJ,100.0%;KL28_16_gnd,100.0%;KL28_17_manC,100.0%;KL28_18_manB,100.0%;KL28_19_ugd,99.74%	+	88.83	-	-	rmpA_M2	rmpA2_M5	100	100	78.89
16WZ-170	WETH	2016	ST11	KL47	KL47_01_galF,99.33%;KL47_02_cpsACP,96.67%;KL47_03_wzi,100.0%;KL47_04_wza,100.0%;KL47_05_wzb,100.0%;KL47_06_wzc,100.0%;KL47_07_wcaJ,100.0%;KL47_08_wcaA,99.67%;KL47_09,100.0%;KL47_10_wcqC,100.0%;KL47_11_wzy,100.0%;KL47_12_wcuT,100.0%;KL47_13_wzx,99.79%;KL47_14_gnd,100.0%;KL47_16_rmlA,99.31%;KL47_19_ugd,100.0%	-	2.87	-	-	-	-	100	100	75.15
16ZR-10	SAHZU	2016	ST11	KL47	KL47_01_galF,99.33%;KL47_02_cpsACP,96.67%;KL47_03_wzi,100.0%;KL47_04_wza,100.0%;KL47_05_wzb,100.0%;KL47_06_wzc,100.0%;KL47_07_wcaJ,100.0%;KL47_08_wcaA,99.67%;KL47_09,100.0%;KL47_10_wcqC,100.0%;KL47_11_wzy,99.76%;KL47_12_wcuT,100.0%;KL47_13_wzx,99.79%;KL47_14_gnd,100.0%;KL47_16_rmlA,99.66%;KL47_17_rmlD,99.66%;KL47_19_ugd,100.0%	+	72.1	+	+	-	rmpA2_M1	100	100	89.94
16ZR-100	SAHZU	2016	ST11	KL47	KL47_01_galF,99.33%;KL47_02_cpsACP,96.67%;KL47_03_wzi,100.0%;KL47_04_wza,100.0%;KL47_05_wzb,100.0%;KL47_06_wzc,100.0%;KL47_07_wcaJ,100.0%;KL47_08_wcaA,99.67%;KL47_09,100.0%;KL47_10_wcqC,100.0%;KL47_11_wzy,99.76%;KL47_12_wcuT,100.0%;KL47_13_wzx,99.79%;KL47_14_gnd,100.0%;KL47_16_rmlA,99.31%;KL47_17_rmlD,99.66%;KL47_19_ugd,100.0%	+	60.36	-	-	-	rmpA2_M1	100	100	85.6
16ZR-102	SAHZU	2016	ST11	KL47	KL47_01_galF,99.33%;KL47_02_cpsACP,96.67%;KL47_03_wzi,100.0%;KL47_04_wza,100.0%;KL47_05_wzb,100.0%;KL47_06_wzc,100.0%;KL47_07_wcaJ,100.0%;KL47_08_wcaA,99.67%;KL47_09,100.0%;KL47_10_wcqC,100.0%;KL47_11_wzy,99.76%;KL47_12_wcuT,100.0%;KL47_13_wzx,99.79%;KL47_14_gnd,100.0%;KL47_16_rmlA,99.66%;KL47_17_rmlD,99.66%;KL47_19_ugd,100.0%	+	60.19	-	-	-	rmpA2_M1	100	100	85.36
16ZR-105	SAHZU	2016	ST11	KL64	KL64_01_galF,100.0%;KL64_02_cpsACP,99.52%;KL64_03_wzi,100.0%;KL64_04_wza,100.0%;KL64_05_wzb,100.0%;KL64_06_wzc,100.0%;KL64_07_wzx,99.59%;KL64_08_wcoV,100.0%;KL64_09,100.0%;KL64_10_wzy,100.0%;KL64_11_wcoU,99.68%;KL64_12_wcoT,100.0%;KL64_13_wcsF,100.0%;KL64_14_wcuK,100.0%;KL64_15_wbaZ,100.0%;KL64_16_wcaJ,100.0%;KL64_17_gnd,100.0%;KL64_18_manC,100.0%;KL64_19_manB,100.0%;KL64_20_rmlB,100.0%;KL64_21_r…	-	4	-	-	-	-	100	100	89.35
16ZR-106	SAHZU	2016	ST11	KL64	KL64_01_galF,100.0%;KL64_02_cpsACP,99.52%;KL64_03_wzi,100.0%;KL64_04_wza,100.0%;KL64_05_wzb,100.0%;KL64_06_wzc,100.0%;KL64_07_wzx,99.59%;KL64_08_wcoV,100.0%;KL64_09,100.0%;KL64_10_wzy,100.0%;KL64_11_wcoU,99.68%;KL64_12_wcoT,100.0%;KL64_13_wcsF,100.0%;KL64_14_wcuK,100.0%;KL64_15_wbaZ,100.0%;KL64_16_wcaJ,100.0%;KL64_17_gnd,100.0%;KL64_18_manC,100.0%;KL64_19_manB,100.0%;KL64_20_rmlB,100.0%;KL64_21_r…	+	83.97	-	-	-	rmpA2_M3	100	100	56.39
16ZR-107	SAHZU	2016	ST11	KL64	KL64_01_galF,100.0%;KL64_02_cpsACP,99.52%;KL64_03_wzi,100.0%;KL64_04_wza,100.0%;KL64_05_wzb,100.0%;KL64_06_wzc,100.0%;KL64_07_wzx,99.59%;KL64_08_wcoV,100.0%;KL64_09,100.0%;KL64_10_wzy,100.0%;KL64_11_wcoU,99.68%;KL64_12_wcoT,100.0%;KL64_13_wcsF,100.0%;KL64_14_wcuK,100.0%;KL64_15_wbaZ,100.0%;KL64_16_wcaJ,100.0%;KL64_17_gnd,100.0%;KL64_18_manC,100.0%;KL64_19_manB,100.0%;KL64_20_rmlB,100.0%;KL64_21_r…	+	83.96	-	-	-	rmpA2_M3	100	100	56.44
16ZR-108	SAHZU	2016	ST11	KL64	KL64_01_galF,100.0%;KL64_02_cpsACP,99.52%;KL64_03_wzi,100.0%;KL64_04_wza,100.0%;KL64_05_wzb,100.0%;KL64_06_wzc,100.0%;KL64_07_wzx,99.59%;KL64_08_wcoV,100.0%;KL64_09,100.0%;KL64_10_wzy,100.0%;KL64_11_wcoU,99.68%;KL64_12_wcoT,100.0%;KL64_13_wcsF,100.0%;KL64_14_wcuK,100.0%;KL64_15_wbaZ,100.0%;KL64_16_wcaJ,100.0%;KL64_17_gnd,100.0%;KL64_18_manC,100.0%;KL64_19_manB,100.0%;KL64_20_rmlB,100.0%;KL64_21_r…	+	89.44	-	-	WT	rmpA2_M5	100	100	64.82
16ZR-110	SAHZU	2016	ST11	KL47	KL47_01_galF,99.33%;KL47_02_cpsACP,96.67%;KL47_03_wzi,100.0%;KL47_04_wza,100.0%;KL47_05_wzb,100.0%;KL47_06_wzc,100.0%;KL47_07_wcaJ,100.0%;KL47_08_wcaA,99.67%;KL47_09,100.0%;KL47_10_wcqC,100.0%;KL47_11_wzy,99.76%;KL47_12_wcuT,100.0%;KL47_13_wzx,99.79%;KL47_14_gnd,100.0%;KL47_16_rmlA,99.66%;KL47_17_rmlD,99.66%;KL47_19_ugd,100.0%	+	60.26	-	-	-	rmpA2_M1	100	100	85.4
16ZR-117	SAHZU	2016	ST11	KL64	KL64_01_galF,100.0%;KL64_02_cpsACP,99.52%;KL64_03_wzi,100.0%;KL64_04_wza,100.0%;KL64_05_wzb,100.0%;KL64_06_wzc,100.0%;KL64_07_wzx,99.59%;KL64_08_wcoV,100.0%;KL64_09,100.0%;KL64_10_wzy,100.0%;KL64_11_wcoU,99.68%;KL64_12_wcoT,100.0%;KL64_13_wcsF,100.0%;KL64_14_wcuK,100.0%;KL64_15_wbaZ,100.0%;KL64_16_wcaJ,100.0%;KL64_17_gnd,100.0%;KL64_18_manC,100.0%;KL64_19_manB,100.0%;KL64_20_rmlB,100.0%;KL64_21_r…	+	83.97	-	-	-	rmpA2_M3	100	100	56.38
16ZR-119	SAHZU	2016	ST11	KL47	KL47_01_galF,99.33%;KL47_02_cpsACP,96.67%;KL47_03_wzi,100.0%;KL47_04_wza,100.0%;KL47_05_wzb,100.0%;KL47_06_wzc,100.0%;KL47_07_wcaJ,100.0%;KL47_08_wcaA,99.67%;KL47_09,100.0%;KL47_10_wcqC,100.0%;KL47_11_wzy,99.76%;KL47_12_wcuT,100.0%;KL47_13_wzx,99.79%;KL47_14_gnd,100.0%;KL47_16_rmlA,99.31%;KL47_17_rmlD,99.66%;KL47_19_ugd,100.0%	+	60.33	-	-	-	rmpA2_M1	100	100	85.55
16ZR-122	SAHZU	2016	ST11	KL64	KL64_01_galF,100.0%;KL64_02_cpsACP,99.52%;KL64_03_wzi,100.0%;KL64_04_wza,100.0%;KL64_05_wzb,100.0%;KL64_06_wzc,100.0%;KL64_07_wzx,99.59%;KL64_08_wcoV,100.0%;KL64_09,100.0%;KL64_10_wzy,100.0%;KL64_11_wcoU,99.68%;KL64_12_wcoT,100.0%;KL64_13_wcsF,100.0%;KL64_14_wcuK,100.0%;KL64_15_wbaZ,100.0%;KL64_16_wcaJ,100.0%;KL64_17_gnd,100.0%;KL64_18_manC,100.0%;KL64_19_manB,100.0%;KL64_20_rmlB,100.0%;KL64_21_r…	+	83.83	-	-	-	rmpA2_M3	100	100	56.38
16ZR-124	SAHZU	2016	ST11	KL64	KL64_01_galF,100.0%;KL64_02_cpsACP,99.52%;KL64_03_wzi,100.0%;KL64_04_wza,100.0%;KL64_05_wzb,100.0%;KL64_06_wzc,100.0%;KL64_07_wzx,99.59%;KL64_08_wcoV,100.0%;KL64_09,100.0%;KL64_10_wzy,100.0%;KL64_11_wcoU,99.68%;KL64_12_wcoT,100.0%;KL64_13_wcsF,100.0%;KL64_14_wcuK,100.0%;KL64_15_wbaZ,100.0%;KL64_16_wcaJ,100.0%;KL64_17_gnd,100.0%;KL64_18_manC,100.0%;KL64_19_manB,100.0%;KL64_20_rmlB,100.0%;KL64_21_r…	+	84.37	-	-	-	rmpA2_M3	100	100	56.86
16ZR-125	SAHZU	2016	ST11	KL47	KL47_01_galF,99.33%;KL47_02_cpsACP,96.67%;KL47_03_wzi,100.0%;KL47_04_wza,100.0%;KL47_05_wzb,100.0%;KL47_06_wzc,100.0%;KL47_07_wcaJ,100.0%;KL47_08_wcaA,99.67%;KL47_09,100.0%;KL47_10_wcqC,100.0%;KL47_11_wzy,99.76%;KL47_12_wcuT,100.0%;KL47_13_wzx,99.79%;KL47_14_gnd,100.0%;KL47_16_rmlA,99.31%;KL47_17_rmlD,99.66%;KL47_19_ugd,100.0%	+	72.08	-	-	-	rmpA2_M1	100	100	91.79
16ZR-128	SAHZU	2016	ST11	KL64	KL64_01_galF,100.0%;KL64_02_cpsACP,99.52%;KL64_03_wzi,100.0%;KL64_04_wza,100.0%;KL64_05_wzb,100.0%;KL64_06_wzc,100.0%;KL64_07_wzx,99.59%;KL64_08_wcoV,100.0%;KL64_09,100.0%;KL64_10_wzy,100.0%;KL64_11_wcoU,99.68%;KL64_12_wcoT,100.0%;KL64_13_wcsF,100.0%;KL64_14_wcuK,100.0%;KL64_15_wbaZ,100.0%;KL64_16_wcaJ,100.0%;KL64_17_gnd,100.0%;KL64_18_manC,100.0%;KL64_19_manB,100.0%;KL64_20_rmlB,100.0%;KL64_21_r…	+	87.53	-	-	-	rmpA2_M5	100	100	64.86
16ZR-129	SAHZU	2016	ST11	KL64	KL64_01_galF,100.0%;KL64_02_cpsACP,99.52%;KL64_03_wzi,100.0%;KL64_04_wza,100.0%;KL64_05_wzb,100.0%;KL64_06_wzc,100.0%;KL64_07_wzx,99.59%;KL64_08_wcoV,100.0%;KL64_09,100.0%;KL64_10_wzy,100.0%;KL64_11_wcoU,99.68%;KL64_12_wcoT,100.0%;KL64_13_wcsF,100.0%;KL64_14_wcuK,100.0%;KL64_15_wbaZ,100.0%;KL64_16_wcaJ,100.0%;KL64_17_gnd,100.0%;KL64_18_manC,100.0%;KL64_19_manB,100.0%;KL64_20_rmlB,100.0%;KL64_21_r…	+	83.99	-	-	-	rmpA2_M3	100	100	56.35
16ZR-131	SAHZU	2016	ST11	KL64	KL64_01_galF,100.0%;KL64_02_cpsACP,99.52%;KL64_03_wzi,100.0%;KL64_04_wza,100.0%;KL64_05_wzb,100.0%;KL64_06_wzc,100.0%;KL64_07_wzx,99.59%;KL64_08_wcoV,100.0%;KL64_09,100.0%;KL64_10_wzy,100.0%;KL64_11_wcoU,99.68%;KL64_12_wcoT,100.0%;KL64_13_wcsF,100.0%;KL64_14_wcuK,100.0%;KL64_15_wbaZ,100.0%;KL64_16_wcaJ,100.0%;KL64_17_gnd,100.0%;KL64_18_manC,100.0%;KL64_19_manB,100.0%;KL64_20_rmlB,100.0%;KL64_21_r…	+	89.48	-	-	rmpA_M1	rmpA2_M5	100	100	64.41
16ZR-133	SAHZU	2016	ST11	KL64	KL64_01_galF,100.0%;KL64_02_cpsACP,99.52%;KL64_03_wzi,100.0%;KL64_04_wza,100.0%;KL64_05_wzb,100.0%;KL64_06_wzc,100.0%;KL64_07_wzx,99.59%;KL64_08_wcoV,100.0%;KL64_09,100.0%;KL64_10_wzy,100.0%;KL64_11_wcoU,99.68%;KL64_12_wcoT,100.0%;KL64_13_wcsF,100.0%;KL64_14_wcuK,100.0%;KL64_15_wbaZ,100.0%;KL64_16_wcaJ,100.0%;KL64_17_gnd,100.0%;KL64_18_manC,100.0%;KL64_19_manB,100.0%;KL64_20_rmlB,100.0%;KL64_21_r…	+	83.93	-	-	-	rmpA2_M3	100	100	56.27
16ZR-134	SAHZU	2016	ST11	KL64	KL64_01_galF,100.0%;KL64_02_cpsACP,99.52%;KL64_03_wzi,100.0%;KL64_04_wza,100.0%;KL64_05_wzb,100.0%;KL64_06_wzc,100.0%;KL64_07_wzx,99.59%;KL64_08_wcoV,100.0%;KL64_09,100.0%;KL64_10_wzy,100.0%;KL64_11_wcoU,99.68%;KL64_12_wcoT,100.0%;KL64_13_wcsF,100.0%;KL64_14_wcuK,100.0%;KL64_15_wbaZ,100.0%;KL64_16_wcaJ,100.0%;KL64_17_gnd,100.0%;KL64_18_manC,100.0%;KL64_19_manB,100.0%;KL64_20_rmlB,100.0%;KL64_21_r…	+	83.95	-	-	-	rmpA2_M3	100	100	52.58
16ZR-136	SAHZU	2016	ST11	KL47	KL47_01_galF,99.33%;KL47_02_cpsACP,96.67%;KL47_03_wzi,100.0%;KL47_04_wza,100.0%;KL47_05_wzb,100.0%;KL47_06_wzc,100.0%;KL47_07_wcaJ,100.0%;KL47_08_wcaA,99.67%;KL47_09,100.0%;KL47_10_wcqC,100.0%;KL47_11_wzy,99.76%;KL47_12_wcuT,100.0%;KL47_13_wzx,99.79%;KL47_14_gnd,100.0%;KL47_16_rmlA,99.31%;KL47_17_rmlD,99.66%;KL47_19_ugd,100.0%	+	60.27	-	-	-	rmpA2_M8	100	100	85.43
16ZR-137	SAHZU	2016	ST11	KL47	KL47_01_galF,99.33%;KL47_02_cpsACP,96.67%;KL47_03_wzi,100.0%;KL47_04_wza,100.0%;KL47_05_wzb,100.0%;KL47_06_wzc,100.0%;KL47_07_wcaJ,100.0%;KL47_08_wcaA,99.67%;KL47_09,100.0%;KL47_10_wcqC,100.0%;KL47_11_wzy,99.76%;KL47_12_wcuT,100.0%;KL47_13_wzx,99.79%;KL47_14_gnd,100.0%;KL47_16_rmlA,99.31%;KL47_17_rmlD,99.66%;KL47_19_ugd,100.0%	+	60.31	-	-	-	rmpA2_M1	100	100	85.45
16ZR-139	SAHZU	2016	ST15	KL19	KL19_01_galF,99.0%;KL19_02_cpsACP,96.19%;KL19_03_wzi,97.92%;KL19_04_wza,97.88%;KL19_05_wzb,100.0%;KL19_06_wzc,98.75%;KL19_07_wcaJ,98.53%;KL19_08_wcuF,94.86%;KL19_09_wcmY,96.62%;KL19_10_wzx,96.88%;KL19_11_wctW,97.17%;KL19_12_wctX,99.23%;KL19_13_wzy,98.85%;KL19_14,94.69%;KL19_15_gnd,99.57%;KL19_16_rmlB,99.15%;KL19_17_rmlA,97.92%;KL19_18_rmlD,97.98%;KL19_19_rmlC,98.92%;KL19_20_ugd,99.74%	-	26.06	-	-	-	-	100	0	35.45
16ZR-140	SAHZU	2016	ST11	KL64	KL64_01_galF,100.0%;KL64_02_cpsACP,99.52%;KL64_03_wzi,100.0%;KL64_04_wza,100.0%;KL64_05_wzb,100.0%;KL64_06_wzc,100.0%;KL64_07_wzx,99.59%;KL64_08_wcoV,100.0%;KL64_09,100.0%;KL64_10_wzy,100.0%;KL64_11_wcoU,99.68%;KL64_12_wcoT,100.0%;KL64_13_wcsF,100.0%;KL64_14_wcuK,100.0%;KL64_15_wbaZ,100.0%;KL64_16_wcaJ,100.0%;KL64_17_gnd,100.0%;KL64_18_manC,100.0%;KL64_19_manB,100.0%;KL64_20_rmlB,100.0%;KL64_21_r…	+	83.95	-	-	-	rmpA2_M3	100	100	52.76
16ZR-141	SAHZU	2016	ST11	KL64	KL64_01_galF,100.0%;KL64_02_cpsACP,99.52%;KL64_03_wzi,100.0%;KL64_04_wza,100.0%;KL64_05_wzb,100.0%;KL64_06_wzc,100.0%;KL64_07_wzx,99.59%;KL64_08_wcoV,100.0%;KL64_09,100.0%;KL64_10_wzy,100.0%;KL64_11_wcoU,99.68%;KL64_12_wcoT,100.0%;KL64_13_wcsF,100.0%;KL64_14_wcuK,100.0%;KL64_15_wbaZ,100.0%;KL64_16_wcaJ,100.0%;KL64_17_gnd,100.0%;KL64_18_manC,100.0%;KL64_19_manB,100.0%;KL64_20_rmlB,100.0%;KL64_21_r…	+	87.09	-	-	-	rmpA2_M5	100	100	64.32
16ZR-143	SAHZU	2016	ST11	KL64	KL64_01_galF,100.0%;KL64_02_cpsACP,99.52%;KL64_03_wzi,100.0%;KL64_04_wza,100.0%;KL64_05_wzb,100.0%;KL64_06_wzc,100.0%;KL64_07_wzx,99.59%;KL64_08_wcoV,100.0%;KL64_09,100.0%;KL64_10_wzy,100.0%;KL64_11_wcoU,99.68%;KL64_12_wcoT,100.0%;KL64_13_wcsF,100.0%;KL64_14_wcuK,100.0%;KL64_15_wbaZ,100.0%;KL64_16_wcaJ,100.0%;KL64_17_gnd,100.0%;KL64_18_manC,100.0%;KL64_19_manB,100.0%;KL64_20_rmlB,100.0%;KL64_21_r…	+	83.95	-	-	-	rmpA2_M3	100	100	56.36
16ZR-146	SAHZU	2016	ST11	KL47	KL47_01_galF,99.33%;KL47_02_cpsACP,96.67%;KL47_03_wzi,100.0%;KL47_04_wza,100.0%;KL47_05_wzb,100.0%;KL47_06_wzc,100.0%;KL47_07_wcaJ,100.0%;KL47_08_wcaA,99.67%;KL47_09,100.0%;KL47_10_wcqC,100.0%;KL47_11_wzy,99.76%;KL47_12_wcuT,100.0%;KL47_13_wzx,99.79%;KL47_14_gnd,100.0%;KL47_15_rmlB,99.72%;KL47_16_rmlA,99.31%;KL47_17_rmlD,99.66%;KL47_18_rmlC,100.0%;KL47_19_ugd,100.0%	+	72.09	-	-	-	rmpA2_M1	100	100	85.62
16ZR-148	SAHZU	2016	ST11	KL64	KL64_01_galF,100.0%;KL64_02_cpsACP,99.52%;KL64_03_wzi,100.0%;KL64_04_wza,100.0%;KL64_05_wzb,100.0%;KL64_06_wzc,100.0%;KL64_07_wzx,99.59%;KL64_08_wcoV,100.0%;KL64_09,100.0%;KL64_10_wzy,100.0%;KL64_11_wcoU,99.68%;KL64_12_wcoT,100.0%;KL64_13_wcsF,100.0%;KL64_14_wcuK,100.0%;KL64_15_wbaZ,100.0%;KL64_16_wcaJ,100.0%;KL64_17_gnd,100.0%;KL64_18_manC,100.0%;KL64_19_manB,100.0%;KL64_20_rmlB,100.0%;KL64_21_r…	+	83.96	-	-	-	rmpA2_M3	100	100	56.47
16ZR-150	SAHZU	2016	ST11	KL64	KL64_01_galF,100.0%;KL64_02_cpsACP,99.52%;KL64_03_wzi,100.0%;KL64_04_wza,100.0%;KL64_05_wzb,100.0%;KL64_06_wzc,100.0%;KL64_07_wzx,99.59%;KL64_08_wcoV,100.0%;KL64_09,100.0%;KL64_10_wzy,100.0%;KL64_11_wcoU,99.68%;KL64_12_wcoT,100.0%;KL64_13_wcsF,100.0%;KL64_14_wcuK,100.0%;KL64_15_wbaZ,100.0%;KL64_16_wcaJ,100.0%;KL64_17_gnd,100.0%;KL64_18_manC,100.0%;KL64_19_manB,100.0%;KL64_20_rmlB,100.0%;KL64_21_r…	+	89.47	-	-	rmpA_M1	rmpA2_M5	100	100	79.38
16ZR-151	SAHZU	2016	ST11	KL64	KL64_01_galF,100.0%;KL64_02_cpsACP,99.52%;KL64_03_wzi,100.0%;KL64_04_wza,100.0%;KL64_05_wzb,100.0%;KL64_06_wzc,100.0%;KL64_07_wzx,99.59%;KL64_08_wcoV,100.0%;KL64_09,100.0%;KL64_10_wzy,100.0%;KL64_11_wcoU,99.68%;KL64_12_wcoT,100.0%;KL64_13_wcsF,100.0%;KL64_14_wcuK,100.0%;KL64_15_wbaZ,100.0%;KL64_16_wcaJ,100.0%;KL64_17_gnd,100.0%;KL64_18_manC,100.0%;KL64_19_manB,100.0%;KL64_20_rmlB,100.0%;KL64_21_r…	+	83.82	-	-	-	rmpA2_M3	100	100	56.29
16ZR-152	SAHZU	2016	ST11	KL64	KL64_01_galF,100.0%;KL64_02_cpsACP,99.52%;KL64_03_wzi,100.0%;KL64_04_wza,100.0%;KL64_05_wzb,100.0%;KL64_06_wzc,100.0%;KL64_07_wzx,99.59%;KL64_08_wcoV,100.0%;KL64_09,100.0%;KL64_10_wzy,100.0%;KL64_11_wcoU,99.68%;KL64_12_wcoT,100.0%;KL64_13_wcsF,100.0%;KL64_14_wcuK,100.0%;KL64_15_wbaZ,100.0%;KL64_16_wcaJ,100.0%;KL64_17_gnd,100.0%;KL64_18_manC,100.0%;KL64_19_manB,100.0%;KL64_20_rmlB,100.0%;KL64_21_r…	+	87.56	-	-	-	rmpA2_M5	100	100	64.43
16ZR-153	SAHZU	2016	ST11	KL64	KL64_01_galF,100.0%;KL64_02_cpsACP,99.52%;KL64_03_wzi,100.0%;KL64_04_wza,100.0%;KL64_05_wzb,100.0%;KL64_06_wzc,100.0%;KL64_07_wzx,99.59%;KL64_08_wcoV,100.0%;KL64_09,100.0%;KL64_10_wzy,100.0%;KL64_11_wcoU,99.68%;KL64_12_wcoT,100.0%;KL64_13_wcsF,100.0%;KL64_14_wcuK,100.0%;KL64_15_wbaZ,100.0%;KL64_16_wcaJ,100.0%;KL64_17_gnd,100.0%;KL64_18_manC,100.0%;KL64_19_manB,100.0%;KL64_20_rmlB,100.0%;KL64_21_r…	+	87.58	-	-	-	rmpA2_M5	100	100	65.09
16ZR-156	SAHZU	2016	ST11	KL64	KL64_01_galF,100.0%;KL64_02_cpsACP,99.52%;KL64_03_wzi,100.0%;KL64_04_wza,100.0%;KL64_05_wzb,100.0%;KL64_06_wzc,100.0%;KL64_07_wzx,99.59%;KL64_08_wcoV,100.0%;KL64_09,100.0%;KL64_10_wzy,100.0%;KL64_11_wcoU,99.68%;KL64_12_wcoT,100.0%;KL64_13_wcsF,100.0%;KL64_14_wcuK,100.0%;KL64_15_wbaZ,100.0%;KL64_16_wcaJ,100.0%;KL64_17_gnd,100.0%;KL64_18_manC,100.0%;KL64_19_manB,100.0%;KL64_20_rmlB,100.0%;KL64_21_r…	+	83.94	-	-	-	rmpA2_M3	100	100	56.39
16ZR-157	SAHZU	2016	ST11	KL64	KL64_01_galF,100.0%;KL64_02_cpsACP,99.52%;KL64_03_wzi,100.0%;KL64_04_wza,100.0%;KL64_05_wzb,100.0%;KL64_06_wzc,100.0%;KL64_07_wzx,99.59%;KL64_08_wcoV,100.0%;KL64_09,100.0%;KL64_10_wzy,100.0%;KL64_11_wcoU,99.68%;KL64_12_wcoT,100.0%;KL64_13_wcsF,100.0%;KL64_14_wcuK,100.0%;KL64_15_wbaZ,100.0%;KL64_16_wcaJ,100.0%;KL64_17_gnd,100.0%;KL64_18_manC,100.0%;KL64_19_manB,100.0%;KL64_20_rmlB,100.0%;KL64_21_r…	+	83.83	-	-	-	rmpA2_M3	100	100	56.4
16ZR-158	SAHZU	2016	ST11	KL64	KL64_01_galF,100.0%;KL64_02_cpsACP,99.52%;KL64_03_wzi,100.0%;KL64_04_wza,100.0%;KL64_05_wzb,100.0%;KL64_06_wzc,100.0%;KL64_07_wzx,99.59%;KL64_08_wcoV,100.0%;KL64_09,100.0%;KL64_10_wzy,100.0%;KL64_11_wcoU,99.68%;KL64_12_wcoT,100.0%;KL64_13_wcsF,100.0%;KL64_14_wcuK,100.0%;KL64_15_wbaZ,100.0%;KL64_17_gnd,100.0%;KL64_18_manC,100.0%;KL64_19_manB,100.0%;KL64_20_rmlB,100.0%;KL64_21_rmlA,99.66%;KL64_22_r…	+	87.59	-	-	-	rmpA2_M5	100	100	65.14
16ZR-159	SAHZU	2016	ST11	KL64	KL64_01_galF,100.0%;KL64_03_wzi,100.0%;KL64_04_wza,100.0%;KL64_05_wzb,100.0%;KL64_06_wzc,100.0%;KL64_07_wzx,99.59%;KL64_08_wcoV,100.0%;KL64_09,100.0%;KL64_10_wzy,100.0%;KL64_11_wcoU,99.68%;KL64_12_wcoT,100.0%;KL64_13_wcsF,100.0%;KL64_14_wcuK,100.0%;KL64_15_wbaZ,100.0%;KL64_16_wcaJ,100.0%;KL64_18_manC,100.0%;KL64_19_manB,100.0%;KL64_21_rmlA,98.62%;KL64_22_rmlD,99.66%;KL64_23_rmlC,98.3%;KL64_24_ugd…	+	88.16	-	-	-	rmpA2_M6	100	100	95.51
16ZR-16	SAHZU	2016	ST11	KL47	KL47_01_galF,99.33%;KL47_02_cpsACP,96.67%;KL47_03_wzi,100.0%;KL47_04_wza,100.0%;KL47_05_wzb,100.0%;KL47_06_wzc,100.0%;KL47_07_wcaJ,100.0%;KL47_08_wcaA,99.67%;KL47_09,100.0%;KL47_10_wcqC,100.0%;KL47_11_wzy,99.76%;KL47_12_wcuT,100.0%;KL47_13_wzx,99.79%;KL47_14_gnd,100.0%;KL47_16_rmlA,99.66%;KL47_17_rmlD,99.66%;KL47_19_ugd,100.0%	+	72.11	-	-	-	rmpA2_M1	100	100	85.79
16ZR-162	SAHZU	2016	ST11	KL64	KL64_01_galF,100.0%;KL64_02_cpsACP,99.52%;KL64_03_wzi,100.0%;KL64_04_wza,100.0%;KL64_05_wzb,100.0%;KL64_06_wzc,100.0%;KL64_07_wzx,99.59%;KL64_08_wcoV,100.0%;KL64_09,100.0%;KL64_10_wzy,100.0%;KL64_11_wcoU,99.68%;KL64_12_wcoT,100.0%;KL64_13_wcsF,100.0%;KL64_14_wcuK,100.0%;KL64_15_wbaZ,100.0%;KL64_16_wcaJ,100.0%;KL64_17_gnd,100.0%;KL64_18_manC,100.0%;KL64_19_manB,100.0%;KL64_20_rmlB,100.0%;KL64_21_r…	+	87.55	-	-	-	rmpA2_M5	100	100	64.92
16ZR-163	SAHZU	2016	ST11	KL64	KL64_01_galF,100.0%;KL64_02_cpsACP,99.52%;KL64_03_wzi,100.0%;KL64_04_wza,100.0%;KL64_05_wzb,100.0%;KL64_06_wzc,100.0%;KL64_07_wzx,99.59%;KL64_08_wcoV,100.0%;KL64_09,100.0%;KL64_10_wzy,100.0%;KL64_11_wcoU,99.68%;KL64_12_wcoT,100.0%;KL64_13_wcsF,100.0%;KL64_14_wcuK,100.0%;KL64_15_wbaZ,100.0%;KL64_16_wcaJ,100.0%;KL64_17_gnd,100.0%;KL64_18_manC,100.0%;KL64_19_manB,100.0%;KL64_20_rmlB,100.0%;KL64_21_r…	+	87.59	-	-	-	rmpA2_M5	100	100	65
16ZR-169	SAHZU	2016	ST11	KL64	KL64_01_galF,100.0%;KL64_02_cpsACP,99.52%;KL64_03_wzi,100.0%;KL64_04_wza,100.0%;KL64_05_wzb,100.0%;KL64_06_wzc,100.0%;KL64_07_wzx,99.59%;KL64_08_wcoV,100.0%;KL64_09,100.0%;KL64_10_wzy,100.0%;KL64_11_wcoU,99.68%;KL64_12_wcoT,100.0%;KL64_13_wcsF,100.0%;KL64_14_wcuK,100.0%;KL64_15_wbaZ,100.0%;KL64_17_gnd,100.0%;KL64_18_manC,100.0%;KL64_19_manB,100.0%;KL64_20_rmlB,100.0%;KL64_21_rmlA,99.66%;KL64_22_r…	+	87.58	-	-	-	rmpA2_M5	100	100	65.11
16ZR-17	SAHZU	2016	ST11	KL64	KL64_01_galF,100.0%;KL64_02_cpsACP,99.52%;KL64_03_wzi,100.0%;KL64_04_wza,100.0%;KL64_05_wzb,100.0%;KL64_06_wzc,100.0%;KL64_07_wzx,99.59%;KL64_08_wcoV,100.0%;KL64_09,100.0%;KL64_10_wzy,100.0%;KL64_11_wcoU,99.68%;KL64_12_wcoT,100.0%;KL64_13_wcsF,100.0%;KL64_14_wcuK,100.0%;KL64_15_wbaZ,100.0%;KL64_16_wcaJ,100.0%;KL64_17_gnd,100.0%;KL64_18_manC,100.0%;KL64_19_manB,100.0%;KL64_21_rmlA,99.66%;KL64_22_r…	+	89.49	-	+	WT	rmpA2_M5	100	100	95.26
16ZR-172	SAHZU	2016	ST11	KL64	KL64_01_galF,100.0%;KL64_02_cpsACP,99.52%;KL64_03_wzi,100.0%;KL64_04_wza,100.0%;KL64_05_wzb,100.0%;KL64_06_wzc,100.0%;KL64_07_wzx,99.59%;KL64_08_wcoV,100.0%;KL64_09,100.0%;KL64_10_wzy,100.0%;KL64_11_wcoU,99.68%;KL64_12_wcoT,100.0%;KL64_13_wcsF,100.0%;KL64_14_wcuK,100.0%;KL64_15_wbaZ,100.0%;KL64_16_wcaJ,100.0%;KL64_17_gnd,100.0%;KL64_18_manC,100.0%;KL64_19_manB,100.0%;KL64_20_rmlB,100.0%;KL64_21_r…	+	83.83	-	-	-	rmpA2_M3	100	100	56.6
16ZR-177	SAHZU	2016	ST11	KL64	KL64_01_galF,100.0%;KL64_02_cpsACP,99.52%;KL64_03_wzi,100.0%;KL64_04_wza,100.0%;KL64_05_wzb,100.0%;KL64_06_wzc,100.0%;KL64_07_wzx,99.59%;KL64_08_wcoV,100.0%;KL64_09,100.0%;KL64_10_wzy,100.0%;KL64_11_wcoU,99.68%;KL64_12_wcoT,100.0%;KL64_13_wcsF,100.0%;KL64_14_wcuK,100.0%;KL64_15_wbaZ,100.0%;KL64_17_gnd,100.0%;KL64_18_manC,100.0%;KL64_19_manB,100.0%;KL64_20_rmlB,100.0%;KL64_21_rmlA,99.66%;KL64_22_r…	+	84.29	-	-	-	rmpA2_M3	100	100	77.68
16ZR-180	SAHZU	2016	ST11	KL64	KL64_01_galF,100.0%;KL64_02_cpsACP,99.52%;KL64_03_wzi,100.0%;KL64_04_wza,100.0%;KL64_05_wzb,100.0%;KL64_06_wzc,100.0%;KL64_07_wzx,99.59%;KL64_08_wcoV,100.0%;KL64_09,100.0%;KL64_10_wzy,100.0%;KL64_11_wcoU,99.68%;KL64_12_wcoT,100.0%;KL64_13_wcsF,100.0%;KL64_14_wcuK,100.0%;KL64_15_wbaZ,100.0%;KL64_16_wcaJ,100.0%;KL64_17_gnd,100.0%;KL64_18_manC,100.0%;KL64_19_manB,100.0%;KL64_20_rmlB,100.0%;KL64_21_r…	+	87.58	-	-	-	rmpA2_M5	100	100	65.11
16ZR-183	SAHZU	2016	ST11	KL64	KL64_01_galF,100.0%;KL64_02_cpsACP,99.52%;KL64_03_wzi,100.0%;KL64_04_wza,100.0%;KL64_05_wzb,100.0%;KL64_06_wzc,100.0%;KL64_07_wzx,99.59%;KL64_08_wcoV,100.0%;KL64_09,100.0%;KL64_10_wzy,100.0%;KL64_11_wcoU,99.68%;KL64_12_wcoT,100.0%;KL64_13_wcsF,100.0%;KL64_14_wcuK,100.0%;KL64_15_wbaZ,100.0%;KL64_16_wcaJ,100.0%;KL64_17_gnd,100.0%;KL64_18_manC,100.0%;KL64_19_manB,100.0%;KL64_20_rmlB,100.0%;KL64_21_r…	+	72.94	-	-	-	rmpA2_M3	100	100	56.23
16ZR-185	SAHZU	2016	ST11	KL64	KL64_01_galF,100.0%;KL64_02_cpsACP,99.52%;KL64_03_wzi,100.0%;KL64_04_wza,100.0%;KL64_05_wzb,100.0%;KL64_06_wzc,100.0%;KL64_07_wzx,99.59%;KL64_08_wcoV,100.0%;KL64_09,100.0%;KL64_10_wzy,100.0%;KL64_11_wcoU,99.68%;KL64_12_wcoT,100.0%;KL64_13_wcsF,100.0%;KL64_14_wcuK,100.0%;KL64_15_wbaZ,100.0%;KL64_16_wcaJ,100.0%;KL64_17_gnd,100.0%;KL64_18_manC,100.0%;KL64_19_manB,100.0%;KL64_20_rmlB,100.0%;KL64_21_r…	+	89.44	-	+	WT	rmpA2_M5	100	100	63.17
16ZR-186	SAHZU	2016	ST11	KL64	KL64_01_galF,100.0%;KL64_02_cpsACP,99.52%;KL64_03_wzi,100.0%;KL64_04_wza,100.0%;KL64_05_wzb,100.0%;KL64_06_wzc,100.0%;KL64_07_wzx,99.59%;KL64_08_wcoV,100.0%;KL64_09,100.0%;KL64_10_wzy,100.0%;KL64_11_wcoU,99.68%;KL64_12_wcoT,100.0%;KL64_13_wcsF,100.0%;KL64_14_wcuK,100.0%;KL64_15_wbaZ,100.0%;KL64_16_wcaJ,100.0%;KL64_17_gnd,100.0%;KL64_18_manC,100.0%;KL64_19_manB,100.0%;KL64_20_rmlB,100.0%;KL64_21_r…	+	87.56	-	-	-	rmpA2_M5	100	100	64.92
16ZR-187	SAHZU	2016	ST11	KL64	KL64_01_galF,100.0%;KL64_02_cpsACP,99.52%;KL64_03_wzi,100.0%;KL64_04_wza,100.0%;KL64_05_wzb,100.0%;KL64_06_wzc,100.0%;KL64_07_wzx,99.59%;KL64_08_wcoV,100.0%;KL64_09,100.0%;KL64_10_wzy,100.0%;KL64_11_wcoU,99.68%;KL64_12_wcoT,100.0%;KL64_13_wcsF,100.0%;KL64_14_wcuK,100.0%;KL64_15_wbaZ,100.0%;KL64_16_wcaJ,100.0%;KL64_17_gnd,100.0%;KL64_18_manC,100.0%;KL64_19_manB,100.0%;KL64_20_rmlB,100.0%;KL64_21_r…	+	89.47	-	-	WT	rmpA2_M5	100	100	64.9
16ZR-190	SAHZU	2016	ST11	KL64	KL64_01_galF,100.0%;KL64_02_cpsACP,99.52%;KL64_03_wzi,100.0%;KL64_04_wza,100.0%;KL64_05_wzb,100.0%;KL64_06_wzc,100.0%;KL64_07_wzx,99.59%;KL64_08_wcoV,100.0%;KL64_09,100.0%;KL64_10_wzy,100.0%;KL64_11_wcoU,99.68%;KL64_12_wcoT,100.0%;KL64_13_wcsF,100.0%;KL64_14_wcuK,100.0%;KL64_15_wbaZ,100.0%;KL64_16_wcaJ,100.0%;KL64_17_gnd,100.0%;KL64_18_manC,100.0%;KL64_19_manB,100.0%;KL64_20_rmlB,100.0%;KL64_21_r…	+	87.52	-	-	-	rmpA2_M5	100	100	64.9
16ZR-192	SAHZU	2016	ST11	KL64	KL64_01_galF,100.0%;KL64_02_cpsACP,99.52%;KL64_03_wzi,100.0%;KL64_04_wza,100.0%;KL64_05_wzb,100.0%;KL64_06_wzc,100.0%;KL64_07_wzx,99.59%;KL64_08_wcoV,100.0%;KL64_09,100.0%;KL64_10_wzy,100.0%;KL64_11_wcoU,99.68%;KL64_12_wcoT,100.0%;KL64_13_wcsF,100.0%;KL64_14_wcuK,100.0%;KL64_15_wbaZ,100.0%;KL64_16_wcaJ,100.0%;KL64_17_gnd,100.0%;KL64_18_manC,100.0%;KL64_19_manB,100.0%;KL64_20_rmlB,100.0%;KL64_21_r…	+	87.53	-	-	-	rmpA2_M5	100	100	64.87
16ZR-195	SAHZU	2016	ST11	KL64	KL64_01_galF,100.0%;KL64_02_cpsACP,99.52%;KL64_03_wzi,100.0%;KL64_04_wza,100.0%;KL64_05_wzb,100.0%;KL64_06_wzc,100.0%;KL64_07_wzx,99.59%;KL64_08_wcoV,100.0%;KL64_09,100.0%;KL64_10_wzy,100.0%;KL64_11_wcoU,99.68%;KL64_12_wcoT,100.0%;KL64_13_wcsF,100.0%;KL64_14_wcuK,100.0%;KL64_15_wbaZ,100.0%;KL64_16_wcaJ,100.0%;KL64_17_gnd,100.0%;KL64_18_manC,100.0%;KL64_19_manB,100.0%;KL64_20_rmlB,100.0%;KL64_21_r…	+	87.55	-	-	-	rmpA2_M5	100	100	64.96
16ZR-196	SAHZU	2016	ST11	KL64	KL64_01_galF,100.0%;KL64_02_cpsACP,99.52%;KL64_03_wzi,100.0%;KL64_04_wza,100.0%;KL64_05_wzb,100.0%;KL64_06_wzc,100.0%;KL64_07_wzx,99.59%;KL64_08_wcoV,100.0%;KL64_09,100.0%;KL64_10_wzy,100.0%;KL64_11_wcoU,99.68%;KL64_12_wcoT,100.0%;KL64_13_wcsF,100.0%;KL64_14_wcuK,100.0%;KL64_15_wbaZ,100.0%;KL64_16_wcaJ,100.0%;KL64_17_gnd,100.0%;KL64_18_manC,100.0%;KL64_19_manB,100.0%;KL64_20_rmlB,100.0%;KL64_21_r…	+	83.91	-	-	-	rmpA2_M3	100	100	56.22
16ZR-198	SAHZU	2016	ST11	KL64	KL64_01_galF,100.0%;KL64_02_cpsACP,99.52%;KL64_03_wzi,100.0%;KL64_04_wza,100.0%;KL64_05_wzb,100.0%;KL64_06_wzc,100.0%;KL64_07_wzx,99.59%;KL64_08_wcoV,100.0%;KL64_09,100.0%;KL64_10_wzy,100.0%;KL64_11_wcoU,99.68%;KL64_12_wcoT,100.0%;KL64_13_wcsF,100.0%;KL64_14_wcuK,100.0%;KL64_15_wbaZ,100.0%;KL64_16_wcaJ,100.0%;KL64_17_gnd,100.0%;KL64_18_manC,100.0%;KL64_19_manB,100.0%;KL64_20_rmlB,100.0%;KL64_21_r…	+	89.48	-	-	WT	rmpA2_M5	100	100	65.08
16ZR-199	SAHZU	2016	ST290	KL21	KL21_01_galF,99.67%;KL21_02_cpsACP,92.86%;KL21_03_wzi,99.17%;KL21_04_wza,100.0%;KL21_05_wzb,100.0%;KL21_06_wzc,99.86%;KL21_07_wcuD,99.24%;KL21_08_wzy,99.75%;KL21_09_wcuE,99.7%;KL21_10_wcuC,100.0%;KL21_11_wbaZ,100.0%;KL21_13_wcuA,99.29%;KL21_14_wcaL,99.51%;KL21_15_wzx,99.55%;KL21_16_gnd,99.79%;KL21_17_manC,99.79%;KL21_18_manB,99.78%;KL21_19_ugd,99.49%	-	26.22	-	-	-	-	100	0	35.04
16ZR-20	SAHZU	2016	ST11	KL47	KL47_01_galF,99.33%;KL47_02_cpsACP,96.67%;KL47_03_wzi,100.0%;KL47_04_wza,100.0%;KL47_05_wzb,100.0%;KL47_06_wzc,100.0%;KL47_07_wcaJ,99.79%;KL47_08_wcaA,99.67%;KL47_09,100.0%;KL47_10_wcqC,100.0%;KL47_11_wzy,99.76%;KL47_12_wcuT,100.0%;KL47_13_wzx,99.79%;KL47_14_gnd,100.0%;KL47_16_rmlA,99.31%;KL47_17_rmlD,99.66%;KL47_19_ugd,100.0%	+	72.09	-	-	-	rmpA2_M1	100	100	85.73
16ZR-202	SAHZU	2016	ST11	KL64	KL64_01_galF,100.0%;KL64_02_cpsACP,99.52%;KL64_03_wzi,100.0%;KL64_04_wza,100.0%;KL64_05_wzb,100.0%;KL64_06_wzc,100.0%;KL64_07_wzx,99.59%;KL64_08_wcoV,100.0%;KL64_09,100.0%;KL64_10_wzy,100.0%;KL64_11_wcoU,99.68%;KL64_12_wcoT,100.0%;KL64_13_wcsF,100.0%;KL64_14_wcuK,100.0%;KL64_15_wbaZ,100.0%;KL64_16_wcaJ,100.0%;KL64_17_gnd,100.0%;KL64_18_manC,100.0%;KL64_19_manB,100.0%;KL64_20_rmlB,100.0%;KL64_21_r…	+	87.56	-	-	-	rmpA2_M5	100	100	65
16ZR-206	SAHZU	2016	ST11	KL64	KL64_01_galF,100.0%;KL64_02_cpsACP,99.52%;KL64_03_wzi,100.0%;KL64_04_wza,100.0%;KL64_05_wzb,100.0%;KL64_06_wzc,100.0%;KL64_07_wzx,99.59%;KL64_08_wcoV,100.0%;KL64_09,100.0%;KL64_10_wzy,100.0%;KL64_11_wcoU,99.68%;KL64_12_wcoT,100.0%;KL64_13_wcsF,100.0%;KL64_14_wcuK,100.0%;KL64_15_wbaZ,100.0%;KL64_16_wcaJ,100.0%;KL64_17_gnd,100.0%;KL64_18_manC,100.0%;KL64_19_manB,100.0%;KL64_20_rmlB,100.0%;KL64_21_r…	+	87.56	-	-	-	rmpA2_M5	100	100	64.86
16ZR-207	SAHZU	2016	ST11	KL64	KL64_01_galF,100.0%;KL64_02_cpsACP,99.52%;KL64_03_wzi,100.0%;KL64_04_wza,100.0%;KL64_05_wzb,100.0%;KL64_06_wzc,100.0%;KL64_07_wzx,99.59%;KL64_08_wcoV,100.0%;KL64_09,100.0%;KL64_10_wzy,100.0%;KL64_11_wcoU,99.68%;KL64_12_wcoT,100.0%;KL64_13_wcsF,100.0%;KL64_14_wcuK,100.0%;KL64_15_wbaZ,100.0%;KL64_16_wcaJ,100.0%;KL64_17_gnd,100.0%;KL64_18_manC,100.0%;KL64_19_manB,100.0%;KL64_20_rmlB,100.0%;KL64_21_r…	+	87.57	-	-	-	rmpA2_M5	100	100	64.9
16ZR-209	SAHZU	2016	ST11	KL47	KL47_01_galF,99.33%;KL47_02_cpsACP,96.67%;KL47_03_wzi,100.0%;KL47_04_wza,100.0%;KL47_05_wzb,100.0%;KL47_06_wzc,100.0%;KL47_07_wcaJ,100.0%;KL47_08_wcaA,99.67%;KL47_09,100.0%;KL47_10_wcqC,100.0%;KL47_11_wzy,99.76%;KL47_12_wcuT,100.0%;KL47_13_wzx,99.79%;KL47_14_gnd,100.0%;KL47_16_rmlA,99.66%;KL47_17_rmlD,99.66%;KL47_19_ugd,100.0%	+	72.08	-	-	-	rmpA2_M1	100	100	85.65
16ZR-212	SAHZU	2016	ST11	KL64	KL64_01_galF,100.0%;KL64_02_cpsACP,99.52%;KL64_03_wzi,100.0%;KL64_04_wza,100.0%;KL64_05_wzb,100.0%;KL64_06_wzc,100.0%;KL64_07_wzx,99.59%;KL64_08_wcoV,100.0%;KL64_09,100.0%;KL64_10_wzy,100.0%;KL64_11_wcoU,99.68%;KL64_12_wcoT,100.0%;KL64_13_wcsF,100.0%;KL64_14_wcuK,100.0%;KL64_15_wbaZ,100.0%;KL64_16_wcaJ,100.0%;KL64_17_gnd,100.0%;KL64_18_manC,100.0%;KL64_19_manB,100.0%;KL64_20_rmlB,100.0%;KL64_21_r…	+	87.53	-	-	-	rmpA2_M5	100	100	65
16ZR-23	SAHZU	2016	ST11	KL64	KL64_01_galF,100.0%;KL64_02_cpsACP,99.52%;KL64_03_wzi,100.0%;KL64_04_wza,100.0%;KL64_05_wzb,100.0%;KL64_06_wzc,100.0%;KL64_07_wzx,99.59%;KL64_08_wcoV,100.0%;KL64_09,100.0%;KL64_10_wzy,100.0%;KL64_11_wcoU,99.68%;KL64_12_wcoT,100.0%;KL64_13_wcsF,100.0%;KL64_14_wcuK,100.0%;KL64_15_wbaZ,100.0%;KL64_16_wcaJ,100.0%;KL64_17_gnd,100.0%;KL64_18_manC,100.0%;KL64_19_manB,100.0%;KL64_20_rmlB,100.0%;KL64_21_r…	+	89.45	+	+	WT	rmpA2_M5	100	100	95.43
16ZR-26	SAHZU	2016	ST11	KL47	KL47_01_galF,99.33%;KL47_02_cpsACP,96.67%;KL47_03_wzi,100.0%;KL47_04_wza,100.0%;KL47_05_wzb,100.0%;KL47_06_wzc,100.0%;KL47_07_wcaJ,100.0%;KL47_08_wcaA,99.67%;KL47_09,100.0%;KL47_10_wcqC,100.0%;KL47_11_wzy,99.76%;KL47_12_wcuT,100.0%;KL47_13_wzx,99.79%;KL47_14_gnd,100.0%;KL47_16_rmlA,99.66%;KL47_17_rmlD,99.66%;KL47_19_ugd,100.0%	+	72.09	-	-	-	rmpA2_M1	100	100	89.91
16ZR-27	SAHZU	2016	ST11	KL64	KL64_01_galF,100.0%;KL64_02_cpsACP,99.52%;KL64_03_wzi,100.0%;KL64_04_wza,100.0%;KL64_05_wzb,100.0%;KL64_06_wzc,100.0%;KL64_07_wzx,99.59%;KL64_08_wcoV,100.0%;KL64_09,100.0%;KL64_10_wzy,100.0%;KL64_11_wcoU,99.68%;KL64_12_wcoT,100.0%;KL64_13_wcsF,100.0%;KL64_14_wcuK,100.0%;KL64_15_wbaZ,100.0%;KL64_16_wcaJ,100.0%;KL64_17_gnd,100.0%;KL64_18_manC,100.0%;KL64_19_manB,100.0%;KL64_20_rmlB,100.0%;KL64_21_r…	+	89.47	+	+	WT	rmpA2_M5	100	100	65.04
16ZR-3	SAHZU	2016	ST15	KL112	KL112_01_galF,100.0%;KL112_02_cpsACP,99.52%;KL112_07_wbaP,100.0%;KL112_08,99.52%;KL112_09_wzy,99.26%;KL112_10_wcaO,100.0%;KL112_11_wcaN,100.0%;KL112_12_wbaZ,98.96%;KL112_13_wcuV,99.7%;KL112_14_wzx,99.58%;KL112_15_gnd,100.0%;KL112_16_manC,99.58%;KL112_17_manB,99.78%;KL112_18_ugd,99.49%	-	11.82	-	-	-	-	100	0	16.21
16ZR-30	SAHZU	2016	ST11	KL64	KL64_01_galF,100.0%;KL64_02_cpsACP,99.52%;KL64_03_wzi,100.0%;KL64_04_wza,100.0%;KL64_05_wzb,100.0%;KL64_06_wzc,100.0%;KL64_07_wzx,99.59%;KL64_08_wcoV,100.0%;KL64_09,100.0%;KL64_10_wzy,100.0%;KL64_11_wcoU,99.68%;KL64_12_wcoT,100.0%;KL64_13_wcsF,100.0%;KL64_14_wcuK,100.0%;KL64_15_wbaZ,100.0%;KL64_16_wcaJ,100.0%;KL64_17_gnd,100.0%;KL64_18_manC,100.0%;KL64_19_manB,100.0%;KL64_20_rmlB,100.0%;KL64_21_r…	-	17.66	-	-	-	-	100	100	91.33
16ZR-32	SAHZU	2016	ST11	KL64	KL64_01_galF,100.0%;KL64_02_cpsACP,99.52%;KL64_03_wzi,100.0%;KL64_04_wza,100.0%;KL64_05_wzb,100.0%;KL64_06_wzc,100.0%;KL64_07_wzx,99.59%;KL64_08_wcoV,100.0%;KL64_09,100.0%;KL64_10_wzy,100.0%;KL64_11_wcoU,99.68%;KL64_12_wcoT,100.0%;KL64_13_wcsF,100.0%;KL64_14_wcuK,100.0%;KL64_15_wbaZ,100.0%;KL64_16_wcaJ,100.0%;KL64_17_gnd,100.0%;KL64_18_manC,100.0%;KL64_19_manB,100.0%;KL64_20_rmlB,100.0%;KL64_21_r…	+	83.97	-	-	-	rmpA2_M3	100	100	56.52
16ZR-33	SAHZU	2016	ST11	KL64	KL64_01_galF,100.0%;KL64_02_cpsACP,99.52%;KL64_03_wzi,100.0%;KL64_04_wza,100.0%;KL64_05_wzb,100.0%;KL64_06_wzc,100.0%;KL64_07_wzx,99.59%;KL64_08_wcoV,100.0%;KL64_09,100.0%;KL64_10_wzy,100.0%;KL64_11_wcoU,99.68%;KL64_12_wcoT,100.0%;KL64_13_wcsF,100.0%;KL64_14_wcuK,100.0%;KL64_15_wbaZ,100.0%;KL64_16_wcaJ,100.0%;KL64_17_gnd,100.0%;KL64_18_manC,100.0%;KL64_19_manB,100.0%;KL64_20_rmlB,100.0%;KL64_21_r…	+	84.28	+	+	-	rmpA2_M3	100	100	85.88
16ZR-35	SAHZU	2016	ST11	KL64	KL64_01_galF,100.0%;KL64_02_cpsACP,99.52%;KL64_03_wzi,100.0%;KL64_04_wza,100.0%;KL64_05_wzb,100.0%;KL64_06_wzc,100.0%;KL64_07_wzx,99.59%;KL64_08_wcoV,100.0%;KL64_09,100.0%;KL64_10_wzy,100.0%;KL64_11_wcoU,99.68%;KL64_12_wcoT,100.0%;KL64_13_wcsF,100.0%;KL64_14_wcuK,100.0%;KL64_15_wbaZ,100.0%;KL64_16_wcaJ,100.0%;KL64_17_gnd,100.0%;KL64_18_manC,100.0%;KL64_19_manB,100.0%;KL64_20_rmlB,100.0%;KL64_21_r…	+	89.42	-	-	WT	rmpA2_M5	100	100	64.84
16ZR-39	SAHZU	2016	ST11	KL64	KL64_01_galF,100.0%;KL64_02_cpsACP,99.52%;KL64_03_wzi,100.0%;KL64_04_wza,100.0%;KL64_05_wzb,100.0%;KL64_06_wzc,100.0%;KL64_07_wzx,99.59%;KL64_08_wcoV,100.0%;KL64_09,100.0%;KL64_10_wzy,100.0%;KL64_11_wcoU,99.68%;KL64_12_wcoT,100.0%;KL64_13_wcsF,100.0%;KL64_14_wcuK,100.0%;KL64_15_wbaZ,100.0%;KL64_16_wcaJ,100.0%;KL64_17_gnd,100.0%;KL64_18_manC,100.0%;KL64_19_manB,100.0%;KL64_20_rmlB,100.0%;KL64_21_r…	+	83.95	-	-	-	rmpA2_M3	100	100	56.34
16ZR-42	SAHZU	2016	ST11	KL64	KL64_01_galF,100.0%;KL64_02_cpsACP,99.52%;KL64_03_wzi,100.0%;KL64_04_wza,100.0%;KL64_05_wzb,100.0%;KL64_06_wzc,100.0%;KL64_07_wzx,99.59%;KL64_08_wcoV,100.0%;KL64_09,100.0%;KL64_10_wzy,100.0%;KL64_11_wcoU,99.68%;KL64_12_wcoT,100.0%;KL64_13_wcsF,100.0%;KL64_14_wcuK,100.0%;KL64_15_wbaZ,100.0%;KL64_16_wcaJ,100.0%;KL64_17_gnd,100.0%;KL64_18_manC,100.0%;KL64_19_manB,100.0%;KL64_20_rmlB,100.0%;KL64_21_r…	+	83.96	-	-	-	rmpA2_M3	100	100	56.34
16ZR-43	SAHZU	2016	ST11	KL64	KL64_01_galF,100.0%;KL64_02_cpsACP,99.52%;KL64_03_wzi,100.0%;KL64_04_wza,100.0%;KL64_05_wzb,100.0%;KL64_06_wzc,100.0%;KL64_07_wzx,99.59%;KL64_08_wcoV,100.0%;KL64_09,100.0%;KL64_10_wzy,100.0%;KL64_11_wcoU,99.68%;KL64_12_wcoT,100.0%;KL64_13_wcsF,100.0%;KL64_14_wcuK,100.0%;KL64_15_wbaZ,100.0%;KL64_16_wcaJ,100.0%;KL64_17_gnd,100.0%;KL64_18_manC,100.0%;KL64_19_manB,100.0%;KL64_20_rmlB,100.0%;KL64_21_r…	+	83.94	-	-	-	rmpA2_M3	100	100	56.38
16ZR-44	SAHZU	2016	ST11	KL64	KL64_01_galF,100.0%;KL64_02_cpsACP,99.52%;KL64_03_wzi,100.0%;KL64_04_wza,100.0%;KL64_05_wzb,100.0%;KL64_06_wzc,100.0%;KL64_07_wzx,99.59%;KL64_08_wcoV,100.0%;KL64_09,100.0%;KL64_10_wzy,100.0%;KL64_11_wcoU,99.68%;KL64_12_wcoT,100.0%;KL64_13_wcsF,100.0%;KL64_14_wcuK,100.0%;KL64_15_wbaZ,100.0%;KL64_16_wcaJ,100.0%;KL64_17_gnd,100.0%;KL64_18_manC,100.0%;KL64_19_manB,100.0%;KL64_20_rmlB,100.0%;KL64_21_r…	+	83.97	-	-	-	rmpA2_M3	100	100	56.45
16ZR-46	SAHZU	2016	ST11	KL64	KL64_01_galF,100.0%;KL64_02_cpsACP,90.48%;KL64_03_wzi,100.0%;KL64_04_wza,100.0%;KL64_05_wzb,100.0%;KL64_06_wzc,100.0%;KL64_07_wzx,99.59%;KL64_08_wcoV,100.0%;KL64_09,100.0%;KL64_10_wzy,100.0%;KL64_11_wcoU,99.68%;KL64_12_wcoT,100.0%;KL64_13_wcsF,100.0%;KL64_14_wcuK,100.0%;KL64_15_wbaZ,100.0%;KL64_16_wcaJ,100.0%;KL64_17_gnd,99.57%;KL64_18_manC,100.0%;KL64_19_manB,100.0%;KL64_21_rmlA,98.62%;KL64_22_r…	+	85.96	-	-	WT	rmpA2_M1	100	100	94.91
16ZR-47	SAHZU	2016	ST15	KL19	KL19_01_galF,99.0%;KL19_02_cpsACP,96.19%;KL19_03_wzi,97.92%;KL19_04_wza,97.88%;KL19_05_wzb,100.0%;KL19_06_wzc,98.75%;KL19_07_wcaJ,98.74%;KL19_08_wcuF,94.86%;KL19_09_wcmY,96.62%;KL19_10_wzx,96.88%;KL19_11_wctW,97.17%;KL19_12_wctX,99.23%;KL19_13_wzy,98.85%;KL19_14,94.84%;KL19_15_gnd,99.57%;KL19_16_rmlB,99.15%;KL19_17_rmlA,97.92%;KL19_18_rmlD,97.98%;KL19_19_rmlC,98.92%;KL19_20_ugd,99.74%	-	14.52	-	-	-	-	100	100	39.41
16ZR-48	SAHZU	2016	ST11	KL64	KL64_01_galF,99.67%;KL64_02_cpsACP,100.0%;KL64_03_wzi,100.0%;KL64_04_wza,100.0%;KL64_05_wzb,100.0%;KL64_06_wzc,100.0%;KL64_07_wzx,100.0%;KL64_08_wcoV,100.0%;KL64_09,100.0%;KL64_10_wzy,100.0%;KL64_11_wcoU,100.0%;KL64_12_wcoT,100.0%;KL64_13_wcsF,100.0%;KL64_14_wcuK,100.0%;KL64_15_wbaZ,100.0%;KL64_16_wcaJ,100.0%;KL64_17_gnd,100.0%;KL64_18_manC,100.0%;KL64_19_manB,100.0%;KL64_20_rmlB,100.0%;KL64_21_r…	-	12.02	-	-	-	-	100	0	39.6
16ZR-53	SAHZU	2016	ST11	KL64	KL64_01_galF,100.0%;KL64_02_cpsACP,99.52%;KL64_03_wzi,100.0%;KL64_04_wza,100.0%;KL64_05_wzb,100.0%;KL64_06_wzc,100.0%;KL64_07_wzx,99.59%;KL64_08_wcoV,100.0%;KL64_09,100.0%;KL64_10_wzy,100.0%;KL64_11_wcoU,99.68%;KL64_12_wcoT,100.0%;KL64_13_wcsF,100.0%;KL64_14_wcuK,100.0%;KL64_15_wbaZ,100.0%;KL64_16_wcaJ,100.0%;KL64_17_gnd,100.0%;KL64_18_manC,100.0%;KL64_19_manB,100.0%;KL64_20_rmlB,100.0%;KL64_21_r…	+	84.25	-	-	-	rmpA2_M3	100	100	79.82
16ZR-56	SAHZU	2016	ST11	KL64	KL64_01_galF,100.0%;KL64_02_cpsACP,99.52%;KL64_03_wzi,100.0%;KL64_04_wza,100.0%;KL64_05_wzb,100.0%;KL64_06_wzc,100.0%;KL64_07_wzx,99.59%;KL64_08_wcoV,100.0%;KL64_09,100.0%;KL64_10_wzy,100.0%;KL64_11_wcoU,99.68%;KL64_12_wcoT,100.0%;KL64_13_wcsF,100.0%;KL64_14_wcuK,100.0%;KL64_15_wbaZ,100.0%;KL64_16_wcaJ,100.0%;KL64_17_gnd,100.0%;KL64_18_manC,100.0%;KL64_19_manB,100.0%;KL64_20_rmlB,100.0%;KL64_21_r…	+	83.94	-	-	-	rmpA2_M3	100	100	56.36
16ZR-57	SAHZU	2016	ST11	KL64	KL64_01_galF,100.0%;KL64_02_cpsACP,99.52%;KL64_03_wzi,100.0%;KL64_04_wza,100.0%;KL64_05_wzb,100.0%;KL64_06_wzc,100.0%;KL64_07_wzx,99.59%;KL64_08_wcoV,100.0%;KL64_09,100.0%;KL64_10_wzy,100.0%;KL64_11_wcoU,99.68%;KL64_12_wcoT,100.0%;KL64_13_wcsF,100.0%;KL64_14_wcuK,100.0%;KL64_15_wbaZ,100.0%;KL64_16_wcaJ,100.0%;KL64_17_gnd,100.0%;KL64_18_manC,100.0%;KL64_19_manB,100.0%;KL64_20_rmlB,100.0%;KL64_21_r…	+	83.92	-	-	-	rmpA2_M3	100	100	83.75
16ZR-58	SAHZU	2016	ST11	KL64	KL64_01_galF,100.0%;KL64_02_cpsACP,99.52%;KL64_03_wzi,100.0%;KL64_04_wza,100.0%;KL64_05_wzb,100.0%;KL64_06_wzc,100.0%;KL64_07_wzx,99.59%;KL64_08_wcoV,100.0%;KL64_09,100.0%;KL64_10_wzy,100.0%;KL64_11_wcoU,99.68%;KL64_12_wcoT,100.0%;KL64_13_wcsF,100.0%;KL64_14_wcuK,100.0%;KL64_15_wbaZ,100.0%;KL64_16_wcaJ,100.0%;KL64_17_gnd,100.0%;KL64_18_manC,100.0%;KL64_19_manB,100.0%;KL64_20_rmlB,100.0%;KL64_21_r…	+	89.5	+	+	WT	rmpA2_M5	100	100	65.16
16ZR-60	SAHZU	2016	ST11	KL64	KL64_01_galF,100.0%;KL64_02_cpsACP,99.52%;KL64_03_wzi,100.0%;KL64_04_wza,100.0%;KL64_05_wzb,100.0%;KL64_06_wzc,100.0%;KL64_07_wzx,99.59%;KL64_08_wcoV,100.0%;KL64_09,100.0%;KL64_10_wzy,100.0%;KL64_11_wcoU,99.68%;KL64_12_wcoT,100.0%;KL64_13_wcsF,100.0%;KL64_14_wcuK,100.0%;KL64_15_wbaZ,100.0%;KL64_16_wcaJ,100.0%;KL64_17_gnd,100.0%;KL64_18_manC,100.0%;KL64_19_manB,100.0%;KL64_20_rmlB,100.0%;KL64_21_r…	+	89.44	-	-	WT	rmpA2_M5	100	100	64.89
16ZR-62	SAHZU	2016	ST11	KL64	KL64_01_galF,100.0%;KL64_02_cpsACP,99.52%;KL64_03_wzi,100.0%;KL64_04_wza,100.0%;KL64_05_wzb,100.0%;KL64_06_wzc,100.0%;KL64_07_wzx,99.59%;KL64_08_wcoV,100.0%;KL64_09,100.0%;KL64_10_wzy,100.0%;KL64_11_wcoU,99.68%;KL64_12_wcoT,100.0%;KL64_13_wcsF,100.0%;KL64_14_wcuK,100.0%;KL64_15_wbaZ,100.0%;KL64_16_wcaJ,100.0%;KL64_17_gnd,100.0%;KL64_18_manC,100.0%;KL64_19_manB,100.0%;KL64_20_rmlB,100.0%;KL64_21_r…	+	89.49	-	-	WT	rmpA2_M5	100	100	65.11
16ZR-65	SAHZU	2016	ST11	KL64	KL64_01_galF,100.0%;KL64_02_cpsACP,99.52%;KL64_03_wzi,100.0%;KL64_04_wza,100.0%;KL64_05_wzb,100.0%;KL64_06_wzc,100.0%;KL64_07_wzx,99.59%;KL64_08_wcoV,100.0%;KL64_09,100.0%;KL64_10_wzy,100.0%;KL64_11_wcoU,99.68%;KL64_12_wcoT,100.0%;KL64_13_wcsF,100.0%;KL64_14_wcuK,100.0%;KL64_15_wbaZ,100.0%;KL64_16_wcaJ,100.0%;KL64_17_gnd,100.0%;KL64_18_manC,100.0%;KL64_19_manB,100.0%;KL64_20_rmlB,100.0%;KL64_21_r…	+	83.93	-	-	-	rmpA2_M3	100	100	56.31
16ZR-66	SAHZU	2016	ST11	KL64	KL64_01_galF,100.0%;KL64_02_cpsACP,99.52%;KL64_03_wzi,100.0%;KL64_04_wza,100.0%;KL64_05_wzb,100.0%;KL64_06_wzc,100.0%;KL64_07_wzx,99.59%;KL64_08_wcoV,100.0%;KL64_09,100.0%;KL64_10_wzy,100.0%;KL64_11_wcoU,99.68%;KL64_12_wcoT,100.0%;KL64_13_wcsF,100.0%;KL64_14_wcuK,100.0%;KL64_15_wbaZ,100.0%;KL64_16_wcaJ,100.0%;KL64_17_gnd,100.0%;KL64_18_manC,100.0%;KL64_19_manB,100.0%;KL64_20_rmlB,100.0%;KL64_21_r…	+	89.49	-	-	WT	rmpA2_M5	100	100	65.15
16ZR-67	SAHZU	2016	ST11	KL64	KL64_01_galF,100.0%;KL64_02_cpsACP,99.52%;KL64_03_wzi,100.0%;KL64_04_wza,100.0%;KL64_05_wzb,100.0%;KL64_06_wzc,100.0%;KL64_07_wzx,99.59%;KL64_08_wcoV,100.0%;KL64_09,100.0%;KL64_10_wzy,100.0%;KL64_11_wcoU,99.68%;KL64_12_wcoT,100.0%;KL64_13_wcsF,100.0%;KL64_14_wcuK,100.0%;KL64_15_wbaZ,100.0%;KL64_16_wcaJ,100.0%;KL64_17_gnd,100.0%;KL64_18_manC,100.0%;KL64_19_manB,100.0%;KL64_20_rmlB,100.0%;KL64_21_r…	+	89.46	-	-	WT	rmpA2_M5	100	100	64.88
16ZR-69	SAHZU	2016	ST11	KL64	KL64_01_galF,100.0%;KL64_02_cpsACP,99.52%;KL64_03_wzi,100.0%;KL64_04_wza,100.0%;KL64_05_wzb,100.0%;KL64_06_wzc,100.0%;KL64_07_wzx,99.59%;KL64_08_wcoV,100.0%;KL64_09,100.0%;KL64_10_wzy,100.0%;KL64_11_wcoU,99.68%;KL64_12_wcoT,100.0%;KL64_13_wcsF,100.0%;KL64_14_wcuK,100.0%;KL64_15_wbaZ,100.0%;KL64_16_wcaJ,100.0%;KL64_17_gnd,100.0%;KL64_18_manC,100.0%;KL64_19_manB,100.0%;KL64_20_rmlB,100.0%;KL64_21_r…	+	89.42	-	-	WT	rmpA2_M5	100	100	64.89
16ZR-7	SAHZU	2016	ST11	KL64	KL64_01_galF,100.0%;KL64_02_cpsACP,99.52%;KL64_03_wzi,100.0%;KL64_04_wza,100.0%;KL64_05_wzb,100.0%;KL64_06_wzc,100.0%;KL64_07_wzx,99.59%;KL64_08_wcoV,100.0%;KL64_09,100.0%;KL64_10_wzy,100.0%;KL64_11_wcoU,99.68%;KL64_12_wcoT,100.0%;KL64_13_wcsF,100.0%;KL64_14_wcuK,100.0%;KL64_15_wbaZ,100.0%;KL64_16_wcaJ,100.0%;KL64_17_gnd,100.0%;KL64_18_manC,100.0%;KL64_19_manB,100.0%;KL64_20_rmlB,100.0%;KL64_21_r…	+	83.94	-	-	-	rmpA2_M3	100	100	56.34
16ZR-70	SAHZU	2016	ST437	KL36	KL36_01_galF,100.0%;KL36_02_cpsACP,97.62%;KL36_03_wzi,100.0%;KL36_04_wza,100.0%;KL36_05_wzb,100.0%;KL36_06_wzc,99.86%;KL36_07_wcaJ,100.0%;KL36_08_wcaA,100.0%;KL36_09_rmlB,100.0%;KL36_10_rmlA,100.0%;KL36_11_rmlC,100.0%;KL36_12_wzy,99.7%;KL36_13_wckE,100.0%;KL36_14_wcuM,100.0%;KL36_15,100.0%;KL36_16_wckT,100.0%;KL36_17_wzx,100.0%;KL36_18_wcuJ,99.71%;KL36_19_rmlD,100.0%;KL36_20_gnd,100.0%;KL36_21_ug…	+	26.64	-	-	-	-	100	0	35.19
16ZR-72	SAHZU	2016	ST1	KL19	KL19_01_galF,99.0%;KL19_02_cpsACP,96.19%;KL19_03_wzi,97.92%;KL19_04_wza,97.88%;KL19_05_wzb,100.0%;KL19_06_wzc,98.75%;KL19_07_wcaJ,98.74%;KL19_08_wcuF,94.86%;KL19_09_wcmY,96.62%;KL19_10_wzx,96.88%;KL19_11_wctW,97.17%;KL19_12_wctX,99.23%;KL19_13_wzy,98.85%;KL19_14,94.54%;KL19_15_gnd,99.57%;KL19_16_rmlB,99.15%;KL19_17_rmlA,97.92%;KL19_18_rmlD,98.32%;KL19_19_rmlC,98.92%;KL19_20_ugd,99.74%	-	25.37	-	-	-	-	100	100	57.08
16ZR-73	SAHZU	2016	ST11	KL64	KL64_01_galF,100.0%;KL64_02_cpsACP,99.52%;KL64_03_wzi,100.0%;KL64_04_wza,100.0%;KL64_05_wzb,100.0%;KL64_06_wzc,100.0%;KL64_07_wzx,99.59%;KL64_08_wcoV,100.0%;KL64_09,100.0%;KL64_10_wzy,100.0%;KL64_11_wcoU,99.68%;KL64_12_wcoT,100.0%;KL64_13_wcsF,100.0%;KL64_14_wcuK,100.0%;KL64_15_wbaZ,100.0%;KL64_16_wcaJ,100.0%;KL64_17_gnd,100.0%;KL64_18_manC,100.0%;KL64_19_manB,100.0%;KL64_20_rmlB,100.0%;KL64_21_r…	+	83.88	-	-	-	rmpA2_M3	100	100	56.34
16ZR-78	SAHZU	2016	ST11	KL47	KL47_01_galF,99.33%;KL47_07_wcaJ,100.0%;KL47_08_wcaA,99.67%;KL47_09,100.0%;KL47_11_wzy,100.0%;KL47_12_wcuT,100.0%;KL47_13_wzx,99.79%;KL47_14_gnd,100.0%;KL47_16_rmlA,99.66%;KL47_17_rmlD,99.66%;KL47_19_ugd,100.0%	-	3.74	-	-	-	-	100	100	75.91
16ZR-79	SAHZU	2016	ST11	KL64	KL64_01_galF,100.0%;KL64_02_cpsACP,99.52%;KL64_03_wzi,100.0%;KL64_04_wza,100.0%;KL64_05_wzb,100.0%;KL64_06_wzc,100.0%;KL64_07_wzx,99.59%;KL64_08_wcoV,100.0%;KL64_09,100.0%;KL64_10_wzy,100.0%;KL64_11_wcoU,99.68%;KL64_12_wcoT,100.0%;KL64_13_wcsF,100.0%;KL64_14_wcuK,100.0%;KL64_15_wbaZ,100.0%;KL64_16_wcaJ,100.0%;KL64_17_gnd,100.0%;KL64_18_manC,100.0%;KL64_19_manB,100.0%;KL64_20_rmlB,100.0%;KL64_21_r…	+	83.9	-	-	-	rmpA2_M3	100	100	56.29
16ZR-8	SAHZU	2016	ST11	KL64	KL64_01_galF,100.0%;KL64_02_cpsACP,99.52%;KL64_03_wzi,100.0%;KL64_04_wza,100.0%;KL64_05_wzb,100.0%;KL64_06_wzc,100.0%;KL64_07_wzx,99.59%;KL64_08_wcoV,100.0%;KL64_09,100.0%;KL64_10_wzy,100.0%;KL64_11_wcoU,99.68%;KL64_12_wcoT,100.0%;KL64_13_wcsF,100.0%;KL64_14_wcuK,100.0%;KL64_15_wbaZ,100.0%;KL64_16_wcaJ,100.0%;KL64_17_gnd,100.0%;KL64_18_manC,100.0%;KL64_19_manB,100.0%;KL64_20_rmlB,100.0%;KL64_21_r…	+	84.12	-	-	-	rmpA2_M3	100	100	61
16ZR-81	SAHZU	2016	ST11	KL64	KL64_01_galF,100.0%;KL64_02_cpsACP,99.52%;KL64_03_wzi,100.0%;KL64_04_wza,100.0%;KL64_05_wzb,100.0%;KL64_06_wzc,100.0%;KL64_07_wzx,99.59%;KL64_08_wcoV,100.0%;KL64_09,100.0%;KL64_10_wzy,100.0%;KL64_11_wcoU,99.68%;KL64_12_wcoT,100.0%;KL64_13_wcsF,100.0%;KL64_14_wcuK,100.0%;KL64_15_wbaZ,100.0%;KL64_16_wcaJ,100.0%;KL64_17_gnd,100.0%;KL64_18_manC,100.0%;KL64_19_manB,100.0%;KL64_20_rmlB,100.0%;KL64_21_r…	+	83.93	-	-	-	rmpA2_M3	100	100	55.96
16ZR-82	SAHZU	2016	ST11	KL64	KL64_01_galF,100.0%;KL64_02_cpsACP,99.52%;KL64_03_wzi,100.0%;KL64_04_wza,100.0%;KL64_05_wzb,100.0%;KL64_06_wzc,100.0%;KL64_07_wzx,99.59%;KL64_08_wcoV,100.0%;KL64_09,100.0%;KL64_10_wzy,100.0%;KL64_11_wcoU,99.68%;KL64_12_wcoT,100.0%;KL64_13_wcsF,100.0%;KL64_14_wcuK,100.0%;KL64_15_wbaZ,100.0%;KL64_16_wcaJ,100.0%;KL64_17_gnd,100.0%;KL64_18_manC,100.0%;KL64_19_manB,100.0%;KL64_20_rmlB,100.0%;KL64_21_r…	+	89.41	-	-	rmpA_M1	rmpA2_M5	100	100	64.88
16ZR-86	SAHZU	2016	ST76	KL10	KL10_01_galF,99.33%;KL10_02_cpsACP,95.24%;KL10_03_wzi,98.12%;KL10_04_wza,99.74%;KL10_05_wzb,100.0%;KL10_06_wzc,100.0%;KL10_07_wbaP,100.0%;KL10_08_wclQ,100.0%;KL10_09_wclP,99.74%;KL10_10_wzx,99.6%;KL10_11_wcuQ,99.5%;KL10_12_wcaN,99.74%;KL10_13_wcuK,99.41%;KL10_14_wzy,99.51%;KL10_15_wcsO,96.08%;KL10_16_wbaZ,99.48%;KL10_17_gnd,99.15%;KL10_18_manC,98.94%;KL10_19_manB,97.59%;KL10_20_ugd,99.74%	-	14.98	-	-	-	-	100	0	14.59
16ZR-89	SAHZU	2016	ST11	KL47	KL47_01_galF,99.33%;KL47_02_cpsACP,96.67%;KL47_03_wzi,100.0%;KL47_04_wza,100.0%;KL47_05_wzb,100.0%;KL47_06_wzc,100.0%;KL47_07_wcaJ,100.0%;KL47_08_wcaA,99.67%;KL47_09,100.0%;KL47_10_wcqC,100.0%;KL47_11_wzy,100.0%;KL47_12_wcuT,100.0%;KL47_13_wzx,99.79%;KL47_14_gnd,100.0%;KL47_16_rmlA,99.66%;KL47_17_rmlD,99.66%;KL47_19_ugd,100.0%	+	24.92	-	-	-	rmpA2_M6	100	100	92.17
16ZR-9	SAHZU	2016	ST11	KL64	KL64_01_galF,100.0%;KL64_02_cpsACP,99.52%;KL64_03_wzi,100.0%;KL64_04_wza,100.0%;KL64_05_wzb,100.0%;KL64_06_wzc,100.0%;KL64_07_wzx,99.59%;KL64_08_wcoV,100.0%;KL64_09,100.0%;KL64_10_wzy,100.0%;KL64_11_wcoU,99.68%;KL64_12_wcoT,100.0%;KL64_13_wcsF,100.0%;KL64_14_wcuK,100.0%;KL64_15_wbaZ,100.0%;KL64_16_wcaJ,100.0%;KL64_17_gnd,100.0%;KL64_18_manC,100.0%;KL64_19_manB,100.0%;KL64_20_rmlB,100.0%;KL64_21_r…	+	83.93	-	-	-	rmpA2_M3	100	100	56.23
16ZR-92	SAHZU	2016	ST11	KL64	KL64_01_galF,100.0%;KL64_02_cpsACP,99.52%;KL64_03_wzi,100.0%;KL64_04_wza,100.0%;KL64_05_wzb,100.0%;KL64_06_wzc,100.0%;KL64_07_wzx,99.59%;KL64_08_wcoV,100.0%;KL64_09,100.0%;KL64_10_wzy,100.0%;KL64_11_wcoU,99.68%;KL64_12_wcoT,100.0%;KL64_13_wcsF,100.0%;KL64_14_wcuK,100.0%;KL64_15_wbaZ,100.0%;KL64_16_wcaJ,100.0%;KL64_17_gnd,100.0%;KL64_18_manC,100.0%;KL64_19_manB,100.0%;KL64_20_rmlB,100.0%;KL64_21_r…	+	83.95	-	-	-	rmpA2_M3	100	100	56.33
16ZR-93	SAHZU	2016	ST11	KL47	KL47_01_galF,99.33%;KL47_02_cpsACP,96.67%;KL47_03_wzi,100.0%;KL47_04_wza,100.0%;KL47_05_wzb,100.0%;KL47_06_wzc,100.0%;KL47_07_wcaJ,100.0%;KL47_08_wcaA,99.67%;KL47_09,100.0%;KL47_10_wcqC,100.0%;KL47_11_wzy,99.76%;KL47_12_wcuT,100.0%;KL47_13_wzx,99.79%;KL47_14_gnd,100.0%;KL47_16_rmlA,99.31%;KL47_17_rmlD,99.66%;KL47_19_ugd,100.0%	+	60.32	+	+	-	rmpA2_M1	100	100	85.45
16ZR-98	SAHZU	2016	ST11	KL47	KL47_01_galF,99.33%;KL47_02_cpsACP,96.67%;KL47_03_wzi,100.0%;KL47_04_wza,100.0%;KL47_05_wzb,100.0%;KL47_06_wzc,100.0%;KL47_07_wcaJ,100.0%;KL47_08_wcaA,99.67%;KL47_09,100.0%;KL47_10_wcqC,100.0%;KL47_11_wzy,99.76%;KL47_12_wcuT,100.0%;KL47_13_wzx,99.79%;KL47_14_gnd,100.0%;KL47_16_rmlA,99.66%;KL47_17_rmlD,99.66%;KL47_19_ugd,100.0%	+	60.4	-	-	-	rmpA2_M1	100	100	85.55
17ZR-1	SAHZU	2017	ST11	KL64	KL64_01_galF,100.0%;KL64_02_cpsACP,99.52%;KL64_03_wzi,100.0%;KL64_04_wza,100.0%;KL64_05_wzb,100.0%;KL64_06_wzc,100.0%;KL64_07_wzx,99.59%;KL64_08_wcoV,100.0%;KL64_09,100.0%;KL64_10_wzy,100.0%;KL64_11_wcoU,99.68%;KL64_12_wcoT,100.0%;KL64_13_wcsF,100.0%;KL64_14_wcuK,100.0%;KL64_15_wbaZ,100.0%;KL64_16_wcaJ,100.0%;KL64_17_gnd,100.0%;KL64_18_manC,100.0%;KL64_19_manB,100.0%;KL64_20_rmlB,100.0%;KL64_21_r…	+	87.59	-	-	-	rmpA2_M5	100	100	65.13
17ZR-10	SAHZU	2017	ST11	KL64	KL64_01_galF,100.0%;KL64_02_cpsACP,99.52%;KL64_03_wzi,100.0%;KL64_04_wza,100.0%;KL64_05_wzb,100.0%;KL64_06_wzc,100.0%;KL64_07_wzx,99.59%;KL64_08_wcoV,100.0%;KL64_09,100.0%;KL64_10_wzy,100.0%;KL64_11_wcoU,99.68%;KL64_12_wcoT,100.0%;KL64_13_wcsF,100.0%;KL64_14_wcuK,100.0%;KL64_15_wbaZ,100.0%;KL64_16_wcaJ,100.0%;KL64_17_gnd,100.0%;KL64_18_manC,100.0%;KL64_19_manB,100.0%;KL64_20_rmlB,100.0%;KL64_21_r…	+	84.08	-	-	-	rmpA2_M3	100	100	60.2
17ZR-100	SAHZU	2017	ST11	KL64	KL64_01_galF,100.0%;KL64_02_cpsACP,99.52%;KL64_03_wzi,100.0%;KL64_04_wza,100.0%;KL64_05_wzb,100.0%;KL64_06_wzc,100.0%;KL64_07_wzx,99.59%;KL64_08_wcoV,100.0%;KL64_09,100.0%;KL64_10_wzy,100.0%;KL64_11_wcoU,99.68%;KL64_12_wcoT,100.0%;KL64_13_wcsF,100.0%;KL64_14_wcuK,100.0%;KL64_15_wbaZ,100.0%;KL64_16_wcaJ,100.0%;KL64_17_gnd,100.0%;KL64_18_manC,100.0%;KL64_19_manB,100.0%;KL64_20_rmlB,100.0%;KL64_21_r…	-	4.31	-	-	-	-	100	100	90.25
17ZR-101	SAHZU	2017	ST86	KL2	KL2_01_galF,99.67%;KL2_02_cpsACP,98.59%;KL2_03_wzi,100.0%;KL2_04_wza,100.0%;KL2_05_wzb,100.0%;KL2_06_wzc,99.86%;KL2_07,100.0%;KL2_08,100.0%;KL2_09,100.0%;KL2_10,100.0%;KL2_11_wzx,100.0%;KL2_12,99.48%;KL2_13,100.0%;KL2_14_wcaJ,99.79%;KL2_15_gnd,99.57%;KL2_16_manC,100.0%;KL2_17_manB,100.0%;KL2_18_ugd,100.0%	+	97.34	+	+	WT	-	100	0	35.97
17ZR-102	SAHZU	2017	ST437	KL36	KL36_01_galF,100.0%;KL36_02_cpsACP,97.62%;KL36_03_wzi,100.0%;KL36_04_wza,100.0%;KL36_05_wzb,100.0%;KL36_06_wzc,100.0%;KL36_07_wcaJ,100.0%;KL36_08_wcaA,100.0%;KL36_09_rmlB,100.0%;KL36_10_rmlA,100.0%;KL36_11_rmlC,100.0%;KL36_12_wzy,99.7%;KL36_13_wckE,100.0%;KL36_14_wcuM,100.0%;KL36_15,100.0%;KL36_16_wckT,100.0%;KL36_17_wzx,100.0%;KL36_18_wcuJ,99.71%;KL36_19_rmlD,100.0%;KL36_20_gnd,100.0%;KL36_21_ug…	-	22.33	-	-	-	-	100	0	45.14
17ZR-103	SAHZU	2017	ST11	KL64	KL64_01_galF,100.0%;KL64_02_cpsACP,99.52%;KL64_03_wzi,100.0%;KL64_04_wza,100.0%;KL64_05_wzb,100.0%;KL64_06_wzc,100.0%;KL64_07_wzx,99.59%;KL64_08_wcoV,100.0%;KL64_09,100.0%;KL64_10_wzy,100.0%;KL64_11_wcoU,99.68%;KL64_12_wcoT,100.0%;KL64_13_wcsF,100.0%;KL64_14_wcuK,100.0%;KL64_15_wbaZ,100.0%;KL64_16_wcaJ,100.0%;KL64_17_gnd,100.0%;KL64_18_manC,100.0%;KL64_19_manB,100.0%;KL64_20_rmlB,100.0%;KL64_21_r…	+	84.03	-	-	-	rmpA2_M3	100	100	57.97
17ZR-104	SAHZU	2017	ST290	KL21	KL21_01_galF,99.67%;KL21_02_cpsACP,92.86%;KL21_03_wzi,99.17%;KL21_04_wza,100.0%;KL21_05_wzb,100.0%;KL21_06_wzc,99.86%;KL21_07_wcuD,99.24%;KL21_08_wzy,99.75%;KL21_09_wcuE,99.7%;KL21_10_wcuC,100.0%;KL21_11_wbaZ,100.0%;KL21_12_wbaP,99.58%;KL21_13_wcuA,99.29%;KL21_14_wcaL,99.51%;KL21_15_wzx,99.55%;KL21_16_gnd,99.79%;KL21_17_manC,99.79%;KL21_18_manB,99.78%;KL21_19_ugd,99.49%	-	25.93	-	-	-	-	100	0	34.69
17ZR-105	SAHZU	2017	ST2245-1LV	KL64	KL64_01_galF,100.0%;KL64_02_cpsACP,99.52%;KL64_03_wzi,100.0%;KL64_04_wza,100.0%;KL64_05_wzb,100.0%;KL64_06_wzc,100.0%;KL64_07_wzx,99.59%;KL64_08_wcoV,100.0%;KL64_09,100.0%;KL64_10_wzy,100.0%;KL64_11_wcoU,99.68%;KL64_12_wcoT,100.0%;KL64_13_wcsF,100.0%;KL64_14_wcuK,100.0%;KL64_15_wbaZ,100.0%;KL64_16_wcaJ,100.0%;KL64_17_gnd,100.0%;KL64_18_manC,100.0%;KL64_19_manB,100.0%;KL64_20_rmlB,100.0%;KL64_21_r…	+	83.43	-	-	-	rmpA2_M3	100	100	56.59
17ZR-108	SAHZU	2017	ST11	KL47	KL47_01_galF,99.33%;KL47_02_cpsACP,96.67%;KL47_03_wzi,100.0%;KL47_04_wza,100.0%;KL47_05_wzb,100.0%;KL47_06_wzc,100.0%;KL47_07_wcaJ,100.0%;KL47_08_wcaA,99.67%;KL47_09,100.0%;KL47_10_wcqC,100.0%;KL47_11_wzy,100.0%;KL47_12_wcuT,100.0%;KL47_13_wzx,99.79%;KL47_14_gnd,100.0%;KL47_15_rmlB,99.72%;KL47_16_rmlA,99.31%;KL47_17_rmlD,99.66%;KL47_18_rmlC,100.0%;KL47_19_ugd,100.0%	-	3.74	-	-	-	-	100	100	76.08
17ZR-11	SAHZU	2017	ST11	KL64	KL64_01_galF,100.0%;KL64_02_cpsACP,99.52%;KL64_03_wzi,100.0%;KL64_04_wza,100.0%;KL64_05_wzb,100.0%;KL64_06_wzc,100.0%;KL64_07_wzx,99.59%;KL64_08_wcoV,100.0%;KL64_09,100.0%;KL64_10_wzy,100.0%;KL64_11_wcoU,99.68%;KL64_12_wcoT,100.0%;KL64_13_wcsF,100.0%;KL64_14_wcuK,100.0%;KL64_15_wbaZ,100.0%;KL64_16_wcaJ,100.0%;KL64_17_gnd,100.0%;KL64_18_manC,100.0%;KL64_19_manB,100.0%;KL64_20_rmlB,100.0%;KL64_21_r…	+	89.49	-	-	WT	rmpA2_M5	100	100	64.34
17ZR-110	SAHZU	2017	ST11	KL64	KL64_01_galF,100.0%;KL64_02_cpsACP,99.52%;KL64_03_wzi,100.0%;KL64_04_wza,100.0%;KL64_05_wzb,100.0%;KL64_06_wzc,100.0%;KL64_07_wzx,99.59%;KL64_08_wcoV,100.0%;KL64_09,100.0%;KL64_10_wzy,100.0%;KL64_11_wcoU,99.68%;KL64_12_wcoT,100.0%;KL64_13_wcsF,100.0%;KL64_14_wcuK,100.0%;KL64_15_wbaZ,100.0%;KL64_16_wcaJ,100.0%;KL64_17_gnd,100.0%;KL64_18_manC,100.0%;KL64_19_manB,100.0%;KL64_20_rmlB,100.0%;KL64_21_r…	+	96.33	-	-	rmpA_M4	rmpA2_M5	100	100	77.22
17ZR-111	SAHZU	2017	ST11	KL47	KL47_01_galF,99.33%;KL47_02_cpsACP,96.67%;KL47_03_wzi,100.0%;KL47_04_wza,100.0%;KL47_05_wzb,100.0%;KL47_06_wzc,100.0%;KL47_07_wcaJ,100.0%;KL47_08_wcaA,99.67%;KL47_09,100.0%;KL47_10_wcqC,100.0%;KL47_11_wzy,99.0%;KL47_12_wcuT,100.0%;KL47_13_wzx,99.79%;KL47_14_gnd,100.0%;KL47_16_rmlA,99.66%;KL47_17_rmlD,99.66%;KL47_19_ugd,100.0%	+	72.63	+	+	-	rmpA2_M1	100	100	94.22
17ZR-112	SAHZU	2017	ST11	KL64	KL64_01_galF,100.0%;KL64_02_cpsACP,99.52%;KL64_03_wzi,100.0%;KL64_04_wza,100.0%;KL64_05_wzb,100.0%;KL64_06_wzc,100.0%;KL64_07_wzx,99.59%;KL64_08_wcoV,100.0%;KL64_09,100.0%;KL64_10_wzy,100.0%;KL64_11_wcoU,99.68%;KL64_12_wcoT,100.0%;KL64_13_wcsF,100.0%;KL64_14_wcuK,100.0%;KL64_15_wbaZ,100.0%;KL64_16_wcaJ,100.0%;KL64_17_gnd,100.0%;KL64_18_manC,100.0%;KL64_19_manB,100.0%;KL64_20_rmlB,100.0%;KL64_21_r…	+	87.59	-	-	-	rmpA2_M5	100	100	65.15
17ZR-113	SAHZU	2017	ST11	KL64	KL64_01_galF,100.0%;KL64_02_cpsACP,99.52%;KL64_12_wcoT,100.0%;KL64_13_wcsF,100.0%;KL64_14_wcuK,100.0%;KL64_15_wbaZ,100.0%;KL64_16_wcaJ,100.0%;KL64_17_gnd,100.0%;KL64_18_manC,100.0%;KL64_19_manB,100.0%;KL64_20_rmlB,100.0%;KL64_21_rmlA,99.66%;KL64_22_rmlD,100.0%;KL64_23_rmlC,100.0%;KL64_24_ugd,99.74%	+	89.63	-	-	WT	rmpA2_M5	100	100	66.57
17ZR-114	SAHZU	2017	ST11	KL64	KL64_01_galF,100.0%;KL64_02_cpsACP,99.52%;KL64_03_wzi,100.0%;KL64_04_wza,100.0%;KL64_05_wzb,100.0%;KL64_06_wzc,100.0%;KL64_07_wzx,99.59%;KL64_08_wcoV,100.0%;KL64_09,100.0%;KL64_10_wzy,100.0%;KL64_11_wcoU,99.68%;KL64_12_wcoT,100.0%;KL64_13_wcsF,100.0%;KL64_14_wcuK,100.0%;KL64_15_wbaZ,100.0%;KL64_16_wcaJ,100.0%;KL64_17_gnd,100.0%;KL64_18_manC,100.0%;KL64_19_manB,100.0%;KL64_20_rmlB,100.0%;KL64_21_r…	+	87.59	-	-	-	rmpA2_M5	100	100	65.15
17ZR-118	SAHZU	2017	ST11	KL47	KL47_01_galF,99.33%;KL47_02_cpsACP,96.67%;KL47_03_wzi,100.0%;KL47_04_wza,100.0%;KL47_05_wzb,100.0%;KL47_06_wzc,100.0%;KL47_07_wcaJ,100.0%;KL47_08_wcaA,99.67%;KL47_09,100.0%;KL47_10_wcqC,100.0%;KL47_11_wzy,100.0%;KL47_12_wcuT,100.0%;KL47_13_wzx,99.79%;KL47_14_gnd,100.0%;KL47_15_rmlB,99.15%;KL47_16_rmlA,99.31%;KL47_17_rmlD,99.66%;KL47_18_rmlC,100.0%;KL47_19_ugd,100.0%	-	3.75	-	-	-	-	100	100	76.08
17ZR-121	SAHZU	2017	ST11	KL64	KL64_01_galF,100.0%;KL64_02_cpsACP,99.52%;KL64_03_wzi,100.0%;KL64_04_wza,100.0%;KL64_05_wzb,100.0%;KL64_06_wzc,100.0%;KL64_07_wzx,99.59%;KL64_08_wcoV,100.0%;KL64_09,100.0%;KL64_10_wzy,100.0%;KL64_11_wcoU,99.68%;KL64_12_wcoT,100.0%;KL64_13_wcsF,100.0%;KL64_14_wcuK,100.0%;KL64_15_wbaZ,100.0%;KL64_16_wcaJ,100.0%;KL64_17_gnd,100.0%;KL64_18_manC,100.0%;KL64_19_manB,100.0%;KL64_20_rmlB,100.0%;KL64_21_r…	+	87.59	-	-	-	rmpA2_M5	100	100	65.14
17ZR-123	SAHZU	2017	ST11	KL47	KL47_01_galF,99.33%;KL47_02_cpsACP,96.67%;KL47_03_wzi,100.0%;KL47_04_wza,100.0%;KL47_05_wzb,100.0%;KL47_06_wzc,99.86%;KL47_07_wcaJ,100.0%;KL47_08_wcaA,99.67%;KL47_09,100.0%;KL47_10_wcqC,100.0%;KL47_11_wzy,99.76%;KL47_12_wcuT,100.0%;KL47_13_wzx,99.79%;KL47_14_gnd,100.0%;KL47_16_rmlA,99.66%;KL47_17_rmlD,99.66%;KL47_18_rmlC,99.43%;KL47_19_ugd,100.0%	+	77.8	+	+	-	rmpA2_M1	100	100	95.55
17ZR-124	SAHZU	2017	ST11	KL47	KL47_01_galF,99.33%;KL47_02_cpsACP,96.67%;KL47_03_wzi,100.0%;KL47_04_wza,100.0%;KL47_05_wzb,100.0%;KL47_06_wzc,100.0%;KL47_07_wcaJ,100.0%;KL47_08_wcaA,99.67%;KL47_09,100.0%;KL47_10_wcqC,100.0%;KL47_11_wzy,100.0%;KL47_12_wcuT,100.0%;KL47_13_wzx,99.79%;KL47_14_gnd,100.0%;KL47_16_rmlA,99.66%;KL47_17_rmlD,99.66%;KL47_19_ugd,100.0%	+	18.37	-	-	-	-	100	100	78.19
17ZR-126	SAHZU	2017	ST11	KL47	KL47_01_galF,99.33%;KL47_02_cpsACP,96.19%;KL47_03_wzi,100.0%;KL47_04_wza,100.0%;KL47_05_wzb,100.0%;KL47_06_wzc,99.86%;KL47_07_wcaJ,100.0%;KL47_08_wcaA,99.67%;KL47_09,100.0%;KL47_10_wcqC,100.0%;KL47_11_wzy,99.76%;KL47_12_wcuT,100.0%;KL47_13_wzx,99.79%;KL47_14_gnd,100.0%;KL47_16_rmlA,99.31%;KL47_17_rmlD,99.66%;KL47_19_ugd,100.0%	+	72.2	-	-	-	rmpA2_M1	100	100	61.58
17ZR-127	SAHZU	2017	ST11	KL64	KL64_01_galF,100.0%;KL64_02_cpsACP,99.52%;KL64_03_wzi,100.0%;KL64_04_wza,100.0%;KL64_05_wzb,100.0%;KL64_06_wzc,100.0%;KL64_07_wzx,99.59%;KL64_08_wcoV,100.0%;KL64_09,100.0%;KL64_10_wzy,100.0%;KL64_11_wcoU,99.68%;KL64_12_wcoT,100.0%;KL64_13_wcsF,100.0%;KL64_14_wcuK,100.0%;KL64_15_wbaZ,100.0%;KL64_16_wcaJ,100.0%;KL64_17_gnd,100.0%;KL64_18_manC,100.0%;KL64_19_manB,100.0%;KL64_20_rmlB,100.0%;KL64_21_r…	+	89.51	-	-	WT	rmpA2_M5	100	100	70.09
17ZR-128	SAHZU	2017	ST11	KL64	KL64_01_galF,100.0%;KL64_02_cpsACP,99.52%;KL64_03_wzi,100.0%;KL64_04_wza,100.0%;KL64_05_wzb,100.0%;KL64_06_wzc,100.0%;KL64_07_wzx,99.59%;KL64_08_wcoV,100.0%;KL64_09,100.0%;KL64_10_wzy,100.0%;KL64_11_wcoU,99.68%;KL64_12_wcoT,100.0%;KL64_13_wcsF,100.0%;KL64_14_wcuK,100.0%;KL64_15_wbaZ,100.0%;KL64_16_wcaJ,100.0%;KL64_17_gnd,100.0%;KL64_18_manC,100.0%;KL64_19_manB,100.0%;KL64_20_rmlB,100.0%;KL64_21_r…	+	87.59	-	-	-	rmpA2_M5	100	100	65.15
17ZR-130	SAHZU	2017	ST11	KL64	KL64_01_galF,100.0%;KL64_02_cpsACP,99.52%;KL64_03_wzi,100.0%;KL64_04_wza,100.0%;KL64_05_wzb,100.0%;KL64_06_wzc,99.86%;KL64_07_wzx,99.59%;KL64_08_wcoV,100.0%;KL64_09,100.0%;KL64_10_wzy,100.0%;KL64_11_wcoU,99.68%;KL64_12_wcoT,100.0%;KL64_13_wcsF,100.0%;KL64_14_wcuK,100.0%;KL64_15_wbaZ,100.0%;KL64_17_gnd,100.0%;KL64_18_manC,100.0%;KL64_19_manB,100.0%;KL64_20_rmlB,100.0%;KL64_21_rmlA,99.66%;KL64_22_r…	+	89.49	-	-	WT	rmpA2_M5	100	100	82.95
17ZR-133	SAHZU	2017	ST15	KL19	KL19_01_galF,99.0%;KL19_02_cpsACP,96.19%;KL19_03_wzi,97.92%;KL19_04_wza,97.88%;KL19_05_wzb,100.0%;KL19_06_wzc,98.75%;KL19_07_wcaJ,98.74%;KL19_08_wcuF,94.86%;KL19_09_wcmY,96.62%;KL19_10_wzx,96.88%;KL19_11_wctW,97.17%;KL19_12_wctX,99.23%;KL19_13_wzy,98.85%;KL19_14,94.69%;KL19_15_gnd,99.57%;KL19_16_rmlB,99.15%;KL19_17_rmlA,97.92%;KL19_18_rmlD,97.98%;KL19_19_rmlC,98.92%;KL19_20_ugd,99.74%	-	26.34	-	-	-	-	100	0	37.03
17ZR-134	SAHZU	2017	ST290	KL64	KL64_01_galF,99.67%;KL64_03_wzi,96.04%;KL64_04_wza,100.0%;KL64_05_wzb,100.0%;KL64_06_wzc,100.0%;KL64_07_wzx,99.59%;KL64_08_wcoV,100.0%;KL64_09,100.0%;KL64_10_wzy,100.0%;KL64_11_wcoU,99.68%;KL64_12_wcoT,100.0%;KL64_13_wcsF,100.0%;KL64_14_wcuK,100.0%;KL64_15_wbaZ,100.0%;KL64_16_wcaJ,100.0%;KL64_18_manC,100.0%;KL64_19_manB,100.0%;KL64_20_rmlB,100.0%;KL64_21_rmlA,99.66%;KL64_22_rmlD,100.0%;KL64_23_rm…	+	81.82	-	-	WT	rmpA2_M5	100	100	66.09
17ZR-136	SAHZU	2017	ST11	KL64	KL64_01_galF,100.0%;KL64_02_cpsACP,99.52%;KL64_03_wzi,100.0%;KL64_04_wza,100.0%;KL64_05_wzb,100.0%;KL64_06_wzc,100.0%;KL64_07_wzx,99.59%;KL64_08_wcoV,100.0%;KL64_09,100.0%;KL64_10_wzy,100.0%;KL64_11_wcoU,99.68%;KL64_12_wcoT,100.0%;KL64_13_wcsF,100.0%;KL64_14_wcuK,100.0%;KL64_15_wbaZ,100.0%;KL64_16_wcaJ,100.0%;KL64_17_gnd,100.0%;KL64_18_manC,100.0%;KL64_19_manB,100.0%;KL64_20_rmlB,100.0%;KL64_21_r…	+	89.49	-	-	WT	rmpA2_M5	100	100	65.15
17ZR-139	SAHZU	2017	ST11	KL47	KL47_01_galF,99.33%;KL47_02_cpsACP,96.67%;KL47_03_wzi,100.0%;KL47_04_wza,100.0%;KL47_05_wzb,100.0%;KL47_06_wzc,99.86%;KL47_07_wcaJ,100.0%;KL47_08_wcaA,99.67%;KL47_09,100.0%;KL47_10_wcqC,100.0%;KL47_11_wzy,99.76%;KL47_12_wcuT,100.0%;KL47_13_wzx,99.79%;KL47_14_gnd,100.0%;KL47_16_rmlA,99.66%;KL47_17_rmlD,99.66%;KL47_19_ugd,100.0%	+	72.11	-	-	-	rmpA2_M1	100	100	92.1
17ZR-141	SAHZU	2017	ST15	KL19	KL19_01_galF,99.0%;KL19_02_cpsACP,96.19%;KL19_03_wzi,97.92%;KL19_04_wza,97.88%;KL19_05_wzb,100.0%;KL19_06_wzc,98.75%;KL19_07_wcaJ,98.74%;KL19_08_wcuF,94.86%;KL19_09_wcmY,96.62%;KL19_10_wzx,96.88%;KL19_11_wctW,97.17%;KL19_12_wctX,99.23%;KL19_13_wzy,98.85%;KL19_14,94.84%;KL19_15_gnd,99.57%;KL19_16_rmlB,99.15%;KL19_17_rmlA,97.92%;KL19_18_rmlD,97.98%;KL19_19_rmlC,98.92%;KL19_20_ugd,99.74%	-	11.68	-	-	-	-	100	0	31.19
17ZR-143	SAHZU	2017	ST11	KL64	KL64_01_galF,100.0%;KL64_02_cpsACP,99.52%;KL64_03_wzi,100.0%;KL64_04_wza,100.0%;KL64_05_wzb,100.0%;KL64_06_wzc,100.0%;KL64_07_wzx,99.59%;KL64_08_wcoV,100.0%;KL64_09,100.0%;KL64_10_wzy,100.0%;KL64_11_wcoU,99.68%;KL64_12_wcoT,100.0%;KL64_13_wcsF,100.0%;KL64_14_wcuK,100.0%;KL64_15_wbaZ,100.0%;KL64_16_wcaJ,100.0%;KL64_17_gnd,100.0%;KL64_18_manC,100.0%;KL64_19_manB,100.0%;KL64_20_rmlB,100.0%;KL64_21_r…	+	84.01	-	-	-	rmpA2_M3	100	100	57.88
17ZR-144	SAHZU	2017	ST11	KL47	KL47_03_wzi,100.0%;KL47_04_wza,100.0%;KL47_05_wzb,100.0%;KL47_06_wzc,100.0%;KL47_07_wcaJ,100.0%;KL47_08_wcaA,99.67%;KL47_09,100.0%;KL47_10_wcqC,100.0%;KL47_11_wzy,100.0%;KL47_12_wcuT,100.0%;KL47_13_wzx,99.79%;KL47_14_gnd,100.0%;KL47_16_rmlA,99.66%;KL47_17_rmlD,99.66%;KL47_19_ugd,100.0%	-	3.77	-	-	-	-	100	100	76.61
17ZR-145	SAHZU	2017	ST11	KL47	KL47_01_galF,99.33%;KL47_02_cpsACP,96.67%;KL47_03_wzi,100.0%;KL47_04_wza,100.0%;KL47_05_wzb,100.0%;KL47_06_wzc,99.86%;KL47_07_wcaJ,100.0%;KL47_08_wcaA,99.67%;KL47_09,100.0%;KL47_10_wcqC,100.0%;KL47_11_wzy,99.76%;KL47_12_wcuT,100.0%;KL47_13_wzx,99.79%;KL47_14_gnd,100.0%;KL47_16_rmlA,99.31%;KL47_17_rmlD,99.66%;KL47_19_ugd,100.0%	+	72.11	+	+	-	rmpA2_M1	100	100	93.04
17ZR-148	SAHZU	2017	ST11-1LV	KL47	KL47_01_galF,99.33%;KL47_02_cpsACP,96.67%;KL47_03_wzi,100.0%;KL47_04_wza,100.0%;KL47_05_wzb,100.0%;KL47_06_wzc,100.0%;KL47_07_wcaJ,100.0%;KL47_08_wcaA,99.67%;KL47_09,100.0%;KL47_10_wcqC,100.0%;KL47_11_wzy,100.0%;KL47_12_wcuT,100.0%;KL47_13_wzx,99.79%;KL47_14_gnd,100.0%;KL47_16_rmlA,99.31%;KL47_17_rmlD,99.66%;KL47_19_ugd,100.0%	-	2.39	-	-	-	-	100	100	78.7
17ZR-149	SAHZU	2017	ST15	KL19	KL19_01_galF,99.0%;KL19_02_cpsACP,96.19%;KL19_03_wzi,97.92%;KL19_04_wza,97.88%;KL19_05_wzb,100.0%;KL19_06_wzc,98.75%;KL19_07_wcaJ,98.74%;KL19_08_wcuF,94.86%;KL19_09_wcmY,96.62%;KL19_10_wzx,96.88%;KL19_11_wctW,97.17%;KL19_12_wctX,99.23%;KL19_13_wzy,98.85%;KL19_14,94.69%;KL19_15_gnd,99.57%;KL19_16_rmlB,99.15%;KL19_17_rmlA,97.92%;KL19_18_rmlD,97.98%;KL19_19_rmlC,98.92%;KL19_20_ugd,99.74%	-	15.59	-	-	-	-	100	0	32.89
17ZR-15	SAHZU	2017	ST1912	KL57	KL57_01_galF,99.33%;KL57_02_cpsACP,94.29%;KL57_03_wzi,98.54%;KL57_04_wza,99.74%;KL57_05_wzb,99.31%;KL57_06_wzc,98.47%;KL57_07_wcaJ,99.16%;KL57_08_wzx,99.59%;KL57_09_wckX,99.2%;KL57_10_wckW,99.18%;KL57_11_wzy,98.98%;KL57_12,99.06%;KL57_13_vanT,96.33%;KL57_14_wbaZ,98.7%;KL57_15_gnd,99.57%;KL57_18_ugd,99.74%	-	2.83	-	-	-	-	100	0	29.96
17ZR-152	SAHZU	2017	ST11	KL64	KL64_01_galF,100.0%;KL64_02_cpsACP,99.52%;KL64_03_wzi,100.0%;KL64_04_wza,100.0%;KL64_05_wzb,100.0%;KL64_06_wzc,100.0%;KL64_07_wzx,99.59%;KL64_08_wcoV,100.0%;KL64_09,100.0%;KL64_10_wzy,100.0%;KL64_11_wcoU,99.68%;KL64_12_wcoT,100.0%;KL64_13_wcsF,100.0%;KL64_14_wcuK,100.0%;KL64_15_wbaZ,100.0%;KL64_16_wcaJ,100.0%;KL64_17_gnd,100.0%;KL64_18_manC,100.0%;KL64_19_manB,100.0%;KL64_20_rmlB,100.0%;KL64_21_r…	+	73.37	-	-	rmpA_M3	rmpA2_M5	100	100	45.44
17ZR-154	SAHZU	2017	ST290	KL21	KL21_01_galF,99.67%;KL21_02_cpsACP,92.86%;KL21_03_wzi,99.17%;KL21_04_wza,100.0%;KL21_05_wzb,100.0%;KL21_06_wzc,99.86%;KL21_07_wcuD,99.24%;KL21_08_wzy,99.75%;KL21_09_wcuE,99.7%;KL21_10_wcuC,100.0%;KL21_11_wbaZ,100.0%;KL21_12_wbaP,99.58%;KL21_13_wcuA,99.29%;KL21_14_wcaL,99.51%;KL21_15_wzx,99.55%;KL21_16_gnd,99.79%;KL21_17_manC,99.79%;KL21_18_manB,99.78%;KL21_19_ugd,99.49%	+	26.77	-	-	-	rmpA2_M5	100	100	38.8
17ZR-157	SAHZU	2017	ST11	KL64	KL64_01_galF,100.0%;KL64_02_cpsACP,99.52%;KL64_04_wza,100.0%;KL64_05_wzb,100.0%;KL64_06_wzc,100.0%;KL64_07_wzx,99.59%;KL64_08_wcoV,100.0%;KL64_09,100.0%;KL64_10_wzy,100.0%;KL64_11_wcoU,99.68%;KL64_12_wcoT,100.0%;KL64_13_wcsF,100.0%;KL64_14_wcuK,100.0%;KL64_15_wbaZ,100.0%;KL64_16_wcaJ,100.0%;KL64_17_gnd,100.0%;KL64_18_manC,100.0%;KL64_19_manB,100.0%;KL64_20_rmlB,100.0%;KL64_21_rmlA,99.66%;KL64_22_…	+	83.15	-	-	-	rmpA2_M3	100	100	56.24
17ZR-158	SAHZU	2017	ST11	KL64	KL64_01_galF,100.0%;KL64_02_cpsACP,99.52%;KL64_03_wzi,100.0%;KL64_04_wza,100.0%;KL64_05_wzb,100.0%;KL64_06_wzc,100.0%;KL64_07_wzx,99.59%;KL64_08_wcoV,100.0%;KL64_09,100.0%;KL64_10_wzy,100.0%;KL64_11_wcoU,99.68%;KL64_12_wcoT,100.0%;KL64_13_wcsF,100.0%;KL64_14_wcuK,100.0%;KL64_15_wbaZ,100.0%;KL64_16_wcaJ,100.0%;KL64_17_gnd,100.0%;KL64_18_manC,100.0%;KL64_19_manB,100.0%;KL64_20_rmlB,100.0%;KL64_21_r…	-	3.73	-	-	-	-	100	100	91.45
17ZR-16	SAHZU	2017	ST1912	KL57	KL57_01_galF,99.33%;KL57_02_cpsACP,94.29%;KL57_03_wzi,98.54%;KL57_04_wza,99.74%;KL57_05_wzb,99.31%;KL57_06_wzc,98.47%;KL57_07_wcaJ,99.37%;KL57_08_wzx,99.59%;KL57_09_wckX,99.2%;KL57_10_wckW,99.18%;KL57_11_wzy,98.98%;KL57_12,99.06%;KL57_13_vanT,96.33%;KL57_14_wbaZ,98.7%;KL57_15_gnd,99.57%;KL57_18_ugd,99.74%	-	2.83	-	-	-	-	100	0	30.15
17ZR-162	SAHZU	2017	ST11	KL64	KL64_01_galF,100.0%;KL64_02_cpsACP,99.52%;KL64_03_wzi,100.0%;KL64_04_wza,100.0%;KL64_05_wzb,100.0%;KL64_06_wzc,100.0%;KL64_07_wzx,99.59%;KL64_08_wcoV,100.0%;KL64_09,100.0%;KL64_10_wzy,100.0%;KL64_11_wcoU,99.68%;KL64_12_wcoT,100.0%;KL64_13_wcsF,100.0%;KL64_14_wcuK,100.0%;KL64_15_wbaZ,100.0%;KL64_16_wcaJ,100.0%;KL64_17_gnd,100.0%;KL64_18_manC,100.0%;KL64_19_manB,100.0%;KL64_20_rmlB,100.0%;KL64_21_r…	-	3.75	-	-	-	-	100	100	64.16
17ZR-163	SAHZU	2017	ST11	KL64	KL64_01_galF,100.0%;KL64_02_cpsACP,99.52%;KL64_03_wzi,100.0%;KL64_04_wza,100.0%;KL64_05_wzb,100.0%;KL64_06_wzc,100.0%;KL64_07_wzx,99.59%;KL64_08_wcoV,100.0%;KL64_09,100.0%;KL64_10_wzy,100.0%;KL64_11_wcoU,99.68%;KL64_12_wcoT,100.0%;KL64_13_wcsF,100.0%;KL64_14_wcuK,100.0%;KL64_15_wbaZ,100.0%;KL64_16_wcaJ,100.0%;KL64_17_gnd,100.0%;KL64_18_manC,100.0%;KL64_19_manB,100.0%;KL64_20_rmlB,100.0%;KL64_21_r…	+	87.59	-	-	-	rmpA2_M5	100	100	65.14
17ZR-164	SAHZU	2017	ST15	KL19	KL19_01_galF,99.0%;KL19_02_cpsACP,96.19%;KL19_03_wzi,97.92%;KL19_04_wza,97.88%;KL19_05_wzb,100.0%;KL19_06_wzc,98.75%;KL19_07_wcaJ,98.74%;KL19_08_wcuF,94.86%;KL19_09_wcmY,96.62%;KL19_10_wzx,96.88%;KL19_11_wctW,97.17%;KL19_12_wctX,99.23%;KL19_13_wzy,98.85%;KL19_14,94.69%;KL19_15_gnd,99.57%;KL19_16_rmlB,99.15%;KL19_17_rmlA,97.92%;KL19_18_rmlD,97.98%;KL19_19_rmlC,98.92%;KL19_20_ugd,99.74%	-	25.35	-	-	-	-	100	0	34.61
17ZR-165	SAHZU	2017	ST11	KL64	KL64_01_galF,100.0%;KL64_02_cpsACP,99.52%;KL64_03_wzi,100.0%;KL64_04_wza,100.0%;KL64_05_wzb,100.0%;KL64_06_wzc,99.86%;KL64_07_wzx,99.59%;KL64_08_wcoV,100.0%;KL64_09,100.0%;KL64_10_wzy,100.0%;KL64_11_wcoU,99.68%;KL64_12_wcoT,100.0%;KL64_13_wcsF,100.0%;KL64_14_wcuK,100.0%;KL64_15_wbaZ,100.0%;KL64_16_wcaJ,100.0%;KL64_17_gnd,100.0%;KL64_18_manC,100.0%;KL64_19_manB,100.0%;KL64_20_rmlB,100.0%;KL64_21_r…	+	84.52	-	-	-	rmpA2_M5	100	100	64.72
17ZR-166	SAHZU	2017	ST11	KL64	KL64_01_galF,100.0%;KL64_02_cpsACP,99.52%;KL64_03_wzi,100.0%;KL64_04_wza,100.0%;KL64_05_wzb,100.0%;KL64_06_wzc,100.0%;KL64_07_wzx,99.59%;KL64_08_wcoV,100.0%;KL64_09,100.0%;KL64_10_wzy,100.0%;KL64_11_wcoU,99.68%;KL64_12_wcoT,100.0%;KL64_13_wcsF,100.0%;KL64_14_wcuK,100.0%;KL64_15_wbaZ,100.0%;KL64_16_wcaJ,100.0%;KL64_17_gnd,100.0%;KL64_18_manC,100.0%;KL64_19_manB,100.0%;KL64_20_rmlB,100.0%;KL64_21_r…	+	73.37	-	-	rmpA_M3	rmpA2_M5	100	100	47.09
17ZR-167	SAHZU	2017	ST11	KL64	KL64_01_galF,100.0%;KL64_02_cpsACP,99.52%;KL64_03_wzi,100.0%;KL64_04_wza,100.0%;KL64_05_wzb,100.0%;KL64_06_wzc,100.0%;KL64_07_wzx,99.59%;KL64_08_wcoV,100.0%;KL64_09,100.0%;KL64_10_wzy,100.0%;KL64_11_wcoU,99.68%;KL64_12_wcoT,100.0%;KL64_13_wcsF,100.0%;KL64_14_wcuK,100.0%;KL64_15_wbaZ,100.0%;KL64_16_wcaJ,99.79%;KL64_17_gnd,100.0%;KL64_18_manC,100.0%;KL64_19_manB,100.0%;KL64_20_rmlB,100.0%;KL64_21_r…	+	96.35	-	-	WT	rmpA2_M5	100	100	53.78
17ZR-17	SAHZU	2017	ST11	KL64	KL64_01_galF,100.0%;KL64_02_cpsACP,99.52%;KL64_03_wzi,100.0%;KL64_04_wza,100.0%;KL64_05_wzb,100.0%;KL64_06_wzc,100.0%;KL64_07_wzx,99.59%;KL64_08_wcoV,100.0%;KL64_09,100.0%;KL64_10_wzy,100.0%;KL64_11_wcoU,99.68%;KL64_12_wcoT,100.0%;KL64_13_wcsF,100.0%;KL64_14_wcuK,100.0%;KL64_15_wbaZ,100.0%;KL64_16_wcaJ,100.0%;KL64_17_gnd,100.0%;KL64_18_manC,100.0%;KL64_19_manB,100.0%;KL64_20_rmlB,100.0%;KL64_21_r…	+	89.49	-	-	WT	rmpA2_M5	100	100	64.35
17ZR-172	SAHZU	2017	ST437	KL36	KL36_01_galF,100.0%;KL36_02_cpsACP,97.62%;KL36_03_wzi,100.0%;KL36_04_wza,100.0%;KL36_05_wzb,100.0%;KL36_06_wzc,100.0%;KL36_07_wcaJ,100.0%;KL36_08_wcaA,100.0%;KL36_09_rmlB,100.0%;KL36_10_rmlA,100.0%;KL36_11_rmlC,100.0%;KL36_12_wzy,99.7%;KL36_13_wckE,100.0%;KL36_14_wcuM,100.0%;KL36_15,100.0%;KL36_16_wckT,100.0%;KL36_17_wzx,100.0%;KL36_18_wcuJ,99.71%;KL36_19_rmlD,100.0%;KL36_20_gnd,100.0%;KL36_21_ug…	-	22.27	-	-	-	-	100	0	45.94
17ZR-173	SAHZU	2017	ST11	KL47	KL47_01_galF,99.33%;KL47_02_cpsACP,96.67%;KL47_03_wzi,100.0%;KL47_04_wza,100.0%;KL47_05_wzb,100.0%;KL47_06_wzc,99.86%;KL47_07_wcaJ,100.0%;KL47_08_wcaA,99.67%;KL47_09,100.0%;KL47_10_wcqC,100.0%;KL47_11_wzy,99.76%;KL47_12_wcuT,100.0%;KL47_13_wzx,99.79%;KL47_14_gnd,100.0%;KL47_16_rmlA,99.31%;KL47_17_rmlD,99.66%;KL47_19_ugd,100.0%	+	72.11	-	-	-	rmpA2_M8	100	100	92.01
17ZR-174	SAHZU	2017	ST11	KL64	KL64_01_galF,100.0%;KL64_02_cpsACP,99.52%;KL64_03_wzi,100.0%;KL64_04_wza,100.0%;KL64_05_wzb,100.0%;KL64_06_wzc,100.0%;KL64_07_wzx,99.59%;KL64_08_wcoV,100.0%;KL64_09,100.0%;KL64_10_wzy,100.0%;KL64_11_wcoU,99.68%;KL64_12_wcoT,100.0%;KL64_13_wcsF,100.0%;KL64_14_wcuK,100.0%;KL64_15_wbaZ,100.0%;KL64_16_wcaJ,100.0%;KL64_17_gnd,100.0%;KL64_18_manC,100.0%;KL64_19_manB,100.0%;KL64_20_rmlB,100.0%;KL64_21_r…	+	89.49	-	-	WT	rmpA2_M5	100	100	65.15
17ZR-175	SAHZU	2017	ST15	KL19	KL19_01_galF,99.0%;KL19_02_cpsACP,96.19%;KL19_03_wzi,97.71%;KL19_04_wza,97.88%;KL19_05_wzb,100.0%;KL19_06_wzc,98.75%;KL19_07_wcaJ,98.74%;KL19_08_wcuF,94.86%;KL19_09_wcmY,96.62%;KL19_10_wzx,96.88%;KL19_11_wctW,97.17%;KL19_12_wctX,99.23%;KL19_13_wzy,98.85%;KL19_14,94.69%;KL19_15_gnd,99.57%;KL19_16_rmlB,99.15%;KL19_17_rmlA,97.92%;KL19_18_rmlD,97.98%;KL19_19_rmlC,98.92%;KL19_20_ugd,99.74%	-	18.29	-	-	-	-	100	0	37.72
17ZR-2	SAHZU	2017	ST15	KL19	KL19_01_galF,99.0%;KL19_02_cpsACP,96.19%;KL19_03_wzi,97.92%;KL19_04_wza,97.88%;KL19_05_wzb,100.0%;KL19_06_wzc,98.75%;KL19_07_wcaJ,98.74%;KL19_08_wcuF,94.86%;KL19_09_wcmY,96.62%;KL19_10_wzx,96.88%;KL19_11_wctW,97.17%;KL19_12_wctX,99.23%;KL19_13_wzy,98.85%;KL19_14,94.84%;KL19_15_gnd,99.57%;KL19_16_rmlB,99.15%;KL19_17_rmlA,97.92%;KL19_18_rmlD,97.98%;KL19_19_rmlC,98.92%;KL19_20_ugd,99.74%	-	11.62	-	-	-	-	100	100	32.15
17ZR-20	SAHZU	2017	ST11	KL64	KL64_01_galF,100.0%;KL64_02_cpsACP,99.52%;KL64_03_wzi,100.0%;KL64_04_wza,100.0%;KL64_05_wzb,100.0%;KL64_06_wzc,100.0%;KL64_07_wzx,99.59%;KL64_08_wcoV,100.0%;KL64_09,100.0%;KL64_10_wzy,100.0%;KL64_11_wcoU,99.68%;KL64_12_wcoT,100.0%;KL64_13_wcsF,100.0%;KL64_14_wcuK,100.0%;KL64_15_wbaZ,100.0%;KL64_17_gnd,100.0%;KL64_18_manC,100.0%;KL64_19_manB,100.0%;KL64_20_rmlB,100.0%;KL64_21_rmlA,99.66%;KL64_22_r…	+	89.49	-	-	WT	rmpA2_M5	100	100	66.64
17ZR-21	SAHZU	2017	ST437	KL36	KL36_01_galF,100.0%;KL36_02_cpsACP,97.62%;KL36_03_wzi,100.0%;KL36_04_wza,100.0%;KL36_05_wzb,100.0%;KL36_06_wzc,100.0%;KL36_07_wcaJ,100.0%;KL36_08_wcaA,100.0%;KL36_09_rmlB,100.0%;KL36_10_rmlA,100.0%;KL36_11_rmlC,100.0%;KL36_12_wzy,99.7%;KL36_13_wckE,100.0%;KL36_14_wcuM,100.0%;KL36_15,100.0%;KL36_16_wckT,100.0%;KL36_17_wzx,100.0%;KL36_18_wcuJ,99.71%;KL36_19_rmlD,100.0%;KL36_20_gnd,100.0%;KL36_21_ug…	-	22.46	-	-	-	-	100	100	45.64
17ZR-22	SAHZU	2017	ST437	KL36	KL36_01_galF,100.0%;KL36_02_cpsACP,97.62%;KL36_03_wzi,100.0%;KL36_04_wza,100.0%;KL36_05_wzb,100.0%;KL36_06_wzc,100.0%;KL36_07_wcaJ,100.0%;KL36_08_wcaA,100.0%;KL36_09_rmlB,100.0%;KL36_10_rmlA,100.0%;KL36_11_rmlC,100.0%;KL36_12_wzy,99.7%;KL36_13_wckE,100.0%;KL36_14_wcuM,100.0%;KL36_15,100.0%;KL36_16_wckT,100.0%;KL36_17_wzx,100.0%;KL36_18_wcuJ,99.71%;KL36_19_rmlD,100.0%;KL36_20_gnd,100.0%;KL36_21_ug…	-	22.29	-	-	-	-	100	0	45.05
17ZR-23	SAHZU	2017	ST437	KL36	KL36_01_galF,100.0%;KL36_02_cpsACP,97.62%;KL36_03_wzi,100.0%;KL36_04_wza,100.0%;KL36_05_wzb,100.0%;KL36_06_wzc,100.0%;KL36_07_wcaJ,100.0%;KL36_08_wcaA,100.0%;KL36_09_rmlB,100.0%;KL36_10_rmlA,100.0%;KL36_11_rmlC,100.0%;KL36_12_wzy,99.7%;KL36_13_wckE,100.0%;KL36_14_wcuM,100.0%;KL36_15,100.0%;KL36_16_wckT,100.0%;KL36_17_wzx,100.0%;KL36_18_wcuJ,99.71%;KL36_19_rmlD,100.0%;KL36_20_gnd,100.0%;KL36_21_ug…	-	22.4	-	-	-	-	100	0	35.52
17ZR-27	SAHZU	2017	ST1	KL19	KL19_01_galF,99.0%;KL19_02_cpsACP,96.19%;KL19_03_wzi,97.92%;KL19_04_wza,97.88%;KL19_05_wzb,100.0%;KL19_06_wzc,98.75%;KL19_07_wcaJ,98.74%;KL19_08_wcuF,94.86%;KL19_09_wcmY,96.62%;KL19_10_wzx,96.88%;KL19_11_wctW,97.17%;KL19_12_wctX,99.23%;KL19_13_wzy,98.85%;KL19_14,94.54%;KL19_15_gnd,99.57%;KL19_16_rmlB,99.15%;KL19_17_rmlA,97.92%;KL19_18_rmlD,98.32%;KL19_19_rmlC,98.92%;KL19_20_ugd,99.74%	-	25.66	-	-	-	-	100	100	61.22
17ZR-3	SAHZU	2017	ST11	KL64	KL64_01_galF,100.0%;KL64_02_cpsACP,99.52%;KL64_03_wzi,100.0%;KL64_04_wza,100.0%;KL64_05_wzb,100.0%;KL64_06_wzc,100.0%;KL64_07_wzx,99.59%;KL64_08_wcoV,100.0%;KL64_09,100.0%;KL64_10_wzy,100.0%;KL64_11_wcoU,99.68%;KL64_12_wcoT,100.0%;KL64_13_wcsF,100.0%;KL64_14_wcuK,100.0%;KL64_15_wbaZ,100.0%;KL64_16_wcaJ,100.0%;KL64_17_gnd,100.0%;KL64_18_manC,100.0%;KL64_19_manB,100.0%;KL64_20_rmlB,100.0%;KL64_21_r…	+	89.48	-	-	WT	rmpA2_M5	100	100	65.1
17ZR-31	SAHZU	2017	ST86	KL2	KL2_01_galF,99.67%;KL2_03_wzi,100.0%;KL2_04_wza,100.0%;KL2_05_wzb,100.0%;KL2_06_wzc,99.86%;KL2_07,100.0%;KL2_08,100.0%;KL2_09,100.0%;KL2_12,99.48%;KL2_15_gnd,99.57%;KL2_16_manC,100.0%;KL2_17_manB,100.0%;KL2_18_ugd,100.0%	+	97.32	+	+	-	rmpA2_M9	100	100	60.83
17ZR-34	SAHZU	2017	ST11	KL64	KL64_01_galF,100.0%;KL64_02_cpsACP,99.52%;KL64_03_wzi,100.0%;KL64_04_wza,100.0%;KL64_05_wzb,100.0%;KL64_06_wzc,100.0%;KL64_07_wzx,99.59%;KL64_08_wcoV,100.0%;KL64_09,100.0%;KL64_10_wzy,100.0%;KL64_11_wcoU,99.68%;KL64_12_wcoT,100.0%;KL64_13_wcsF,100.0%;KL64_14_wcuK,100.0%;KL64_15_wbaZ,100.0%;KL64_16_wcaJ,100.0%;KL64_17_gnd,100.0%;KL64_18_manC,100.0%;KL64_19_manB,100.0%;KL64_20_rmlB,100.0%;KL64_21_r…	+	89.51	-	-	WT	rmpA2_M5	100	100	65.68
17ZR-35	SAHZU	2017	ST11	KL64	KL64_01_galF,100.0%;KL64_02_cpsACP,99.52%;KL64_03_wzi,100.0%;KL64_04_wza,100.0%;KL64_05_wzb,100.0%;KL64_06_wzc,100.0%;KL64_07_wzx,99.59%;KL64_08_wcoV,100.0%;KL64_09,100.0%;KL64_10_wzy,100.0%;KL64_11_wcoU,99.68%;KL64_12_wcoT,100.0%;KL64_13_wcsF,100.0%;KL64_14_wcuK,100.0%;KL64_15_wbaZ,100.0%;KL64_16_wcaJ,100.0%;KL64_17_gnd,100.0%;KL64_18_manC,100.0%;KL64_19_manB,100.0%;KL64_20_rmlB,100.0%;KL64_21_r…	+	89.49	-	-	WT	rmpA2_M5	100	100	65.15
17ZR-36	SAHZU	2017	ST11	KL64	KL64_01_galF,100.0%;KL64_02_cpsACP,99.52%;KL64_03_wzi,100.0%;KL64_04_wza,100.0%;KL64_05_wzb,100.0%;KL64_06_wzc,100.0%;KL64_07_wzx,99.59%;KL64_08_wcoV,100.0%;KL64_09,100.0%;KL64_10_wzy,100.0%;KL64_11_wcoU,99.68%;KL64_12_wcoT,100.0%;KL64_13_wcsF,100.0%;KL64_14_wcuK,100.0%;KL64_15_wbaZ,100.0%;KL64_16_wcaJ,100.0%;KL64_17_gnd,100.0%;KL64_18_manC,100.0%;KL64_19_manB,100.0%;KL64_20_rmlB,100.0%;KL64_21_r…	+	89.48	-	-	WT	rmpA2_M5	100	100	64.36
17ZR-4	SAHZU	2017	ST11	KL64	KL64_01_galF,100.0%;KL64_02_cpsACP,99.52%;KL64_03_wzi,100.0%;KL64_04_wza,100.0%;KL64_05_wzb,100.0%;KL64_06_wzc,99.86%;KL64_07_wzx,99.59%;KL64_08_wcoV,100.0%;KL64_09,100.0%;KL64_10_wzy,100.0%;KL64_11_wcoU,99.68%;KL64_12_wcoT,100.0%;KL64_13_wcsF,100.0%;KL64_14_wcuK,100.0%;KL64_15_wbaZ,100.0%;KL64_16_wcaJ,100.0%;KL64_17_gnd,100.0%;KL64_18_manC,100.0%;KL64_19_manB,100.0%;KL64_20_rmlB,100.0%;KL64_21_r…	+	84.08	-	-	-	rmpA2_M3	100	100	80.11
17ZR-40	SAHZU	2017	ST11	KL64	KL64_01_galF,100.0%;KL64_02_cpsACP,99.52%;KL64_03_wzi,100.0%;KL64_04_wza,100.0%;KL64_05_wzb,100.0%;KL64_06_wzc,100.0%;KL64_07_wzx,99.59%;KL64_08_wcoV,100.0%;KL64_09,100.0%;KL64_10_wzy,100.0%;KL64_11_wcoU,99.68%;KL64_12_wcoT,100.0%;KL64_13_wcsF,100.0%;KL64_14_wcuK,100.0%;KL64_15_wbaZ,100.0%;KL64_16_wcaJ,100.0%;KL64_17_gnd,100.0%;KL64_18_manC,100.0%;KL64_19_manB,100.0%;KL64_20_rmlB,100.0%;KL64_21_r…	+	87.63	-	-	-	rmpA2_M5	100	100	65.17
17ZR-41	SAHZU	2017	ST11	KL47	KL47_01_galF,99.33%;KL47_02_cpsACP,96.67%;KL47_03_wzi,100.0%;KL47_04_wza,100.0%;KL47_05_wzb,100.0%;KL47_06_wzc,100.0%;KL47_07_wcaJ,100.0%;KL47_08_wcaA,99.67%;KL47_09,100.0%;KL47_10_wcqC,100.0%;KL47_11_wzy,99.76%;KL47_12_wcuT,100.0%;KL47_13_wzx,99.79%;KL47_14_gnd,100.0%;KL47_16_rmlA,99.31%;KL47_17_rmlD,99.66%;KL47_19_ugd,100.0%	-	4.76	-	-	-	-	100	100	81
17ZR-45	SAHZU	2017	ST11	KL64	KL64_01_galF,100.0%;KL64_02_cpsACP,99.52%;KL64_03_wzi,100.0%;KL64_04_wza,100.0%;KL64_05_wzb,100.0%;KL64_06_wzc,100.0%;KL64_07_wzx,99.59%;KL64_08_wcoV,100.0%;KL64_09,100.0%;KL64_10_wzy,100.0%;KL64_11_wcoU,99.68%;KL64_12_wcoT,100.0%;KL64_13_wcsF,100.0%;KL64_14_wcuK,100.0%;KL64_15_wbaZ,100.0%;KL64_16_wcaJ,100.0%;KL64_17_gnd,100.0%;KL64_18_manC,100.0%;KL64_19_manB,100.0%;KL64_20_rmlB,100.0%;KL64_21_r…	+	83.42	-	-	-	rmpA2_M3	100	100	57.35
17ZR-47	SAHZU	2017	ST11	KL64	KL64_01_galF,100.0%;KL64_02_cpsACP,99.52%;KL64_03_wzi,100.0%;KL64_04_wza,100.0%;KL64_05_wzb,100.0%;KL64_06_wzc,100.0%;KL64_07_wzx,99.59%;KL64_08_wcoV,100.0%;KL64_09,100.0%;KL64_10_wzy,100.0%;KL64_11_wcoU,99.68%;KL64_12_wcoT,100.0%;KL64_13_wcsF,100.0%;KL64_14_wcuK,100.0%;KL64_15_wbaZ,100.0%;KL64_17_gnd,100.0%;KL64_18_manC,100.0%;KL64_19_manB,100.0%;KL64_20_rmlB,100.0%;KL64_21_rmlA,99.66%;KL64_22_r…	+	89.49	-	-	WT	rmpA2_M5	100	100	66.24
17ZR-48	SAHZU	2017	ST11	KL64	KL64_01_galF,100.0%;KL64_02_cpsACP,99.52%;KL64_03_wzi,100.0%;KL64_04_wza,100.0%;KL64_05_wzb,100.0%;KL64_06_wzc,100.0%;KL64_07_wzx,99.59%;KL64_08_wcoV,100.0%;KL64_09,100.0%;KL64_10_wzy,100.0%;KL64_11_wcoU,99.68%;KL64_12_wcoT,100.0%;KL64_13_wcsF,100.0%;KL64_14_wcuK,100.0%;KL64_15_wbaZ,100.0%;KL64_16_wcaJ,100.0%;KL64_17_gnd,100.0%;KL64_18_manC,100.0%;KL64_19_manB,100.0%;KL64_20_rmlB,100.0%;KL64_21_r…	+	87.6	-	-	-	rmpA2_M5	100	100	65.16
17ZR-51	SAHZU	2017	ST11	KL64	KL64_01_galF,100.0%;KL64_02_cpsACP,99.52%;KL64_03_wzi,100.0%;KL64_04_wza,100.0%;KL64_05_wzb,100.0%;KL64_06_wzc,100.0%;KL64_07_wzx,99.59%;KL64_08_wcoV,100.0%;KL64_09,100.0%;KL64_10_wzy,100.0%;KL64_11_wcoU,99.68%;KL64_12_wcoT,100.0%;KL64_13_wcsF,100.0%;KL64_14_wcuK,100.0%;KL64_15_wbaZ,100.0%;KL64_16_wcaJ,100.0%;KL64_17_gnd,100.0%;KL64_18_manC,100.0%;KL64_19_manB,100.0%;KL64_20_rmlB,100.0%;KL64_21_r…	+	83.44	-	-	-	rmpA2_M3	100	100	56.45
17ZR-52	SAHZU	2017	ST437	KL36	KL36_01_galF,100.0%;KL36_02_cpsACP,97.62%;KL36_03_wzi,100.0%;KL36_04_wza,100.0%;KL36_05_wzb,100.0%;KL36_06_wzc,100.0%;KL36_07_wcaJ,100.0%;KL36_08_wcaA,100.0%;KL36_09_rmlB,100.0%;KL36_10_rmlA,100.0%;KL36_11_rmlC,100.0%;KL36_12_wzy,99.7%;KL36_13_wckE,100.0%;KL36_14_wcuM,100.0%;KL36_15,100.0%;KL36_16_wckT,100.0%;KL36_17_wzx,100.0%;KL36_18_wcuJ,99.71%;KL36_19_rmlD,100.0%;KL36_20_gnd,100.0%;KL36_21_ug…	-	22.28	-	-	-	-	100	100	43.58
17ZR-53	SAHZU	2017	ST11	KL64	KL64_01_galF,100.0%;KL64_02_cpsACP,99.52%;KL64_03_wzi,100.0%;KL64_04_wza,100.0%;KL64_05_wzb,100.0%;KL64_06_wzc,100.0%;KL64_07_wzx,99.59%;KL64_08_wcoV,100.0%;KL64_09,100.0%;KL64_10_wzy,100.0%;KL64_11_wcoU,99.68%;KL64_12_wcoT,100.0%;KL64_13_wcsF,100.0%;KL64_14_wcuK,100.0%;KL64_15_wbaZ,100.0%;KL64_16_wcaJ,100.0%;KL64_17_gnd,100.0%;KL64_18_manC,100.0%;KL64_19_manB,100.0%;KL64_20_rmlB,100.0%;KL64_21_r…	+	89.49	-	-	WT	rmpA2_M5	100	100	65.15
17ZR-55	SAHZU	2017	ST437	KL36	KL36_01_galF,100.0%;KL36_02_cpsACP,97.62%;KL36_03_wzi,100.0%;KL36_04_wza,100.0%;KL36_05_wzb,100.0%;KL36_06_wzc,100.0%;KL36_07_wcaJ,100.0%;KL36_08_wcaA,100.0%;KL36_09_rmlB,100.0%;KL36_10_rmlA,100.0%;KL36_11_rmlC,100.0%;KL36_12_wzy,99.7%;KL36_13_wckE,100.0%;KL36_14_wcuM,100.0%;KL36_15,100.0%;KL36_16_wckT,100.0%;KL36_17_wzx,100.0%;KL36_18_wcuJ,99.71%;KL36_19_rmlD,100.0%;KL36_20_gnd,100.0%;KL36_21_ug…	-	22.28	-	-	-	-	100	100	44.44
17ZR-56	SAHZU	2017	ST15	KL112	KL112_01_galF,100.0%;KL112_02_cpsACP,99.52%;KL112_03_wzi,97.07%;KL112_04_wza,100.0%;KL112_05_wzb,99.31%;KL112_06_wzc,99.71%;KL112_07_wbaP,100.0%;KL112_08,99.52%;KL112_09_wzy,99.26%;KL112_10_wcaO,100.0%;KL112_11_wcaN,100.0%;KL112_12_wbaZ,98.96%;KL112_13_wcuV,99.7%;KL112_14_wzx,99.58%;KL112_15_gnd,100.0%;KL112_16_manC,99.58%;KL112_17_manB,99.78%;KL112_18_ugd,99.49%	-	12.08	-	-	-	-	100	81.13	17.38
17ZR-57	SAHZU	2017	ST11	KL64	KL64_01_galF,100.0%;KL64_02_cpsACP,99.52%;KL64_03_wzi,100.0%;KL64_04_wza,100.0%;KL64_05_wzb,100.0%;KL64_06_wzc,100.0%;KL64_07_wzx,99.59%;KL64_08_wcoV,100.0%;KL64_09,100.0%;KL64_10_wzy,100.0%;KL64_11_wcoU,99.68%;KL64_12_wcoT,100.0%;KL64_13_wcsF,100.0%;KL64_14_wcuK,100.0%;KL64_15_wbaZ,100.0%;KL64_16_wcaJ,100.0%;KL64_17_gnd,100.0%;KL64_18_manC,100.0%;KL64_19_manB,100.0%;KL64_20_rmlB,100.0%;KL64_21_r…	+	89.49	-	-	WT	rmpA2_M5	100	100	64.36
17ZR-58	SAHZU	2017	ST290	KL21	KL21_01_galF,99.67%;KL21_02_cpsACP,92.86%;KL21_03_wzi,99.17%;KL21_04_wza,100.0%;KL21_05_wzb,100.0%;KL21_06_wzc,99.86%;KL21_07_wcuD,99.24%;KL21_08_wzy,99.75%;KL21_09_wcuE,99.7%;KL21_10_wcuC,100.0%;KL21_11_wbaZ,100.0%;KL21_12_wbaP,99.58%;KL21_13_wcuA,99.29%;KL21_14_wcaL,99.51%;KL21_15_wzx,99.55%;KL21_16_gnd,99.79%;KL21_17_manC,99.79%;KL21_18_manB,99.78%;KL21_19_ugd,99.49%	-	11.93	-	-	-	-	100	0	32.61
17ZR-59	SAHZU	2017	ST11	KL64	KL64_01_galF,100.0%;KL64_02_cpsACP,99.52%;KL64_03_wzi,100.0%;KL64_04_wza,100.0%;KL64_05_wzb,100.0%;KL64_06_wzc,100.0%;KL64_07_wzx,99.59%;KL64_08_wcoV,100.0%;KL64_09,100.0%;KL64_10_wzy,100.0%;KL64_11_wcoU,99.68%;KL64_12_wcoT,100.0%;KL64_13_wcsF,100.0%;KL64_14_wcuK,100.0%;KL64_15_wbaZ,100.0%;KL64_16_wcaJ,100.0%;KL64_17_gnd,100.0%;KL64_18_manC,100.0%;KL64_19_manB,100.0%;KL64_20_rmlB,100.0%;KL64_21_r…	+	89.48	+	+	WT	rmpA2_M5	100	100	65.13
17ZR-6	SAHZU	2017	ST11	KL47	KL47_01_galF,99.33%;KL47_02_cpsACP,96.67%;KL47_03_wzi,100.0%;KL47_04_wza,100.0%;KL47_05_wzb,100.0%;KL47_06_wzc,100.0%;KL47_07_wcaJ,100.0%;KL47_08_wcaA,99.67%;KL47_09,100.0%;KL47_10_wcqC,100.0%;KL47_11_wzy,100.0%;KL47_12_wcuT,100.0%;KL47_13_wzx,99.79%;KL47_14_gnd,100.0%;KL47_16_rmlA,99.66%;KL47_17_rmlD,99.66%;KL47_19_ugd,100.0%	-	3.76	-	-	-	-	100	100	93.07
17ZR-61	SAHZU	2017	ST11	KL64	KL64_01_galF,100.0%;KL64_02_cpsACP,99.52%;KL64_03_wzi,100.0%;KL64_04_wza,100.0%;KL64_05_wzb,100.0%;KL64_06_wzc,100.0%;KL64_07_wzx,99.59%;KL64_08_wcoV,100.0%;KL64_09,100.0%;KL64_10_wzy,100.0%;KL64_11_wcoU,99.68%;KL64_12_wcoT,100.0%;KL64_13_wcsF,100.0%;KL64_14_wcuK,100.0%;KL64_15_wbaZ,100.0%;KL64_16_wcaJ,100.0%;KL64_17_gnd,100.0%;KL64_18_manC,100.0%;KL64_19_manB,100.0%;KL64_20_rmlB,100.0%;KL64_21_r…	+	89.49	+	+	WT	rmpA2_M5	100	100	65.15
17ZR-63	SAHZU	2017	ST11	KL64	KL64_01_galF,100.0%;KL64_02_cpsACP,99.52%;KL64_03_wzi,100.0%;KL64_04_wza,100.0%;KL64_05_wzb,100.0%;KL64_06_wzc,100.0%;KL64_07_wzx,99.59%;KL64_08_wcoV,100.0%;KL64_09,100.0%;KL64_10_wzy,100.0%;KL64_11_wcoU,99.68%;KL64_12_wcoT,100.0%;KL64_13_wcsF,100.0%;KL64_14_wcuK,100.0%;KL64_15_wbaZ,100.0%;KL64_16_wcaJ,100.0%;KL64_17_gnd,100.0%;KL64_18_manC,100.0%;KL64_19_manB,100.0%;KL64_20_rmlB,100.0%;KL64_21_r…	+	89.48	+	+	WT	rmpA2_M5	100	100	65.14
17ZR-64	SAHZU	2017	ST437	KL36	KL36_01_galF,100.0%;KL36_02_cpsACP,97.62%;KL36_03_wzi,100.0%;KL36_04_wza,100.0%;KL36_05_wzb,100.0%;KL36_06_wzc,100.0%;KL36_07_wcaJ,100.0%;KL36_08_wcaA,100.0%;KL36_09_rmlB,100.0%;KL36_10_rmlA,100.0%;KL36_11_rmlC,100.0%;KL36_12_wzy,99.7%;KL36_13_wckE,100.0%;KL36_14_wcuM,100.0%;KL36_15,100.0%;KL36_16_wckT,100.0%;KL36_17_wzx,100.0%;KL36_18_wcuJ,99.71%;KL36_19_rmlD,100.0%;KL36_20_gnd,100.0%;KL36_21_ug…	-	22.34	-	-	-	-	100	0	35.71
17ZR-66	SAHZU	2017	ST11	KL47	KL47_01_galF,99.33%;KL47_02_cpsACP,96.67%;KL47_03_wzi,100.0%;KL47_04_wza,100.0%;KL47_05_wzb,100.0%;KL47_06_wzc,100.0%;KL47_07_wcaJ,100.0%;KL47_08_wcaA,99.67%;KL47_09,100.0%;KL47_10_wcqC,100.0%;KL47_11_wzy,99.76%;KL47_12_wcuT,100.0%;KL47_13_wzx,99.79%;KL47_14_gnd,100.0%;KL47_16_rmlA,99.31%;KL47_17_rmlD,99.66%;KL47_19_ugd,100.0%	+	72.11	-	-	-	rmpA2_M1	100	100	92.07
17ZR-67	SAHZU	2017	ST437	KL36	KL36_01_galF,100.0%;KL36_02_cpsACP,97.62%;KL36_03_wzi,100.0%;KL36_04_wza,100.0%;KL36_05_wzb,100.0%;KL36_06_wzc,100.0%;KL36_07_wcaJ,100.0%;KL36_08_wcaA,100.0%;KL36_09_rmlB,100.0%;KL36_10_rmlA,100.0%;KL36_11_rmlC,100.0%;KL36_12_wzy,99.7%;KL36_13_wckE,100.0%;KL36_14_wcuM,100.0%;KL36_15,100.0%;KL36_16_wckT,100.0%;KL36_17_wzx,100.0%;KL36_18_wcuJ,99.71%;KL36_19_rmlD,100.0%;KL36_20_gnd,100.0%;KL36_21_ug…	-	22.36	-	-	-	-	100	0	45.55
17ZR-7	SAHZU	2017	ST11	KL64	KL64_01_galF,100.0%;KL64_02_cpsACP,99.52%;KL64_03_wzi,100.0%;KL64_04_wza,100.0%;KL64_05_wzb,100.0%;KL64_06_wzc,100.0%;KL64_07_wzx,99.59%;KL64_08_wcoV,100.0%;KL64_09,100.0%;KL64_10_wzy,100.0%;KL64_11_wcoU,99.68%;KL64_12_wcoT,100.0%;KL64_13_wcsF,100.0%;KL64_14_wcuK,100.0%;KL64_15_wbaZ,100.0%;KL64_16_wcaJ,100.0%;KL64_17_gnd,100.0%;KL64_18_manC,100.0%;KL64_19_manB,100.0%;KL64_20_rmlB,100.0%;KL64_21_r…	+	89.48	-	-	WT	rmpA2_M5	100	100	65.1
17ZR-70	SAHZU	2017	ST11	KL47	KL47_01_galF,99.33%;KL47_02_cpsACP,96.67%;KL47_03_wzi,100.0%;KL47_04_wza,100.0%;KL47_05_wzb,100.0%;KL47_06_wzc,100.0%;KL47_07_wcaJ,100.0%;KL47_08_wcaA,99.67%;KL47_09,100.0%;KL47_10_wcqC,100.0%;KL47_11_wzy,100.0%;KL47_12_wcuT,100.0%;KL47_13_wzx,99.79%;KL47_14_gnd,100.0%;KL47_15_rmlB,99.72%;KL47_16_rmlA,99.31%;KL47_17_rmlD,99.66%;KL47_18_rmlC,100.0%;KL47_19_ugd,100.0%	-	3.74	-	-	-	-	100	100	76.07
17ZR-73	SAHZU	2017	ST290	KL21	KL21_01_galF,99.67%;KL21_02_cpsACP,92.86%;KL21_03_wzi,99.17%;KL21_04_wza,100.0%;KL21_05_wzb,100.0%;KL21_06_wzc,99.86%;KL21_07_wcuD,99.24%;KL21_08_wzy,99.75%;KL21_09_wcuE,99.7%;KL21_10_wcuC,100.0%;KL21_11_wbaZ,100.0%;KL21_12_wbaP,99.58%;KL21_13_wcuA,99.29%;KL21_14_wcaL,99.51%;KL21_15_wzx,99.55%;KL21_16_gnd,99.79%;KL21_17_manC,99.79%;KL21_18_manB,99.78%;KL21_19_ugd,99.49%	-	26.24	-	-	-		100	0	34.63
17ZR-74	SAHZU	2017	ST437	KL36	KL36_01_galF,100.0%;KL36_02_cpsACP,97.62%;KL36_03_wzi,100.0%;KL36_04_wza,100.0%;KL36_05_wzb,100.0%;KL36_06_wzc,100.0%;KL36_07_wcaJ,100.0%;KL36_08_wcaA,100.0%;KL36_09_rmlB,100.0%;KL36_10_rmlA,100.0%;KL36_11_rmlC,100.0%;KL36_12_wzy,99.7%;KL36_13_wckE,100.0%;KL36_14_wcuM,100.0%;KL36_15,100.0%;KL36_16_wckT,100.0%;KL36_17_wzx,100.0%;KL36_18_wcuJ,99.71%;KL36_19_rmlD,100.0%;KL36_20_gnd,100.0%;KL36_21_ug…	-	23.26	-	-	-	-	100	100	42.59
17ZR-75	SAHZU	2017	ST11	KL47	KL47_01_galF,99.33%;KL47_02_cpsACP,96.67%;KL47_03_wzi,100.0%;KL47_04_wza,100.0%;KL47_05_wzb,100.0%;KL47_06_wzc,100.0%;KL47_07_wcaJ,100.0%;KL47_08_wcaA,99.67%;KL47_09,100.0%;KL47_10_wcqC,100.0%;KL47_11_wzy,99.76%;KL47_12_wcuT,100.0%;KL47_13_wzx,99.79%;KL47_14_gnd,100.0%;KL47_16_rmlA,99.66%;KL47_17_rmlD,99.66%;KL47_19_ugd,100.0%	+	72.11	+	+	-	rmpA2_M1	100	100	92.1
17ZR-76	SAHZU	2017	ST11	KL47	KL47_01_galF,99.33%;KL47_02_cpsACP,96.67%;KL47_03_wzi,100.0%;KL47_04_wza,100.0%;KL47_05_wzb,100.0%;KL47_06_wzc,100.0%;KL47_07_wcaJ,100.0%;KL47_08_wcaA,99.67%;KL47_09,100.0%;KL47_10_wcqC,100.0%;KL47_11_wzy,99.76%;KL47_12_wcuT,100.0%;KL47_13_wzx,99.79%;KL47_14_gnd,100.0%;KL47_16_rmlA,99.66%;KL47_17_rmlD,99.66%;KL47_19_ugd,100.0%	+	72.19	-	-	-	rmpA2_M1	100	100	93.28
17ZR-79	SAHZU	2017	ST11	KL47	KL47_01_galF,99.33%;KL47_02_cpsACP,96.67%;KL47_03_wzi,100.0%;KL47_04_wza,100.0%;KL47_05_wzb,100.0%;KL47_06_wzc,100.0%;KL47_07_wcaJ,100.0%;KL47_08_wcaA,99.67%;KL47_09,100.0%;KL47_10_wcqC,100.0%;KL47_11_wzy,100.0%;KL47_12_wcuT,100.0%;KL47_13_wzx,99.79%;KL47_14_gnd,100.0%;KL47_16_rmlA,99.31%;KL47_17_rmlD,99.66%;KL47_18_rmlC,99.43%;KL47_19_ugd,100.0%	+	52.84	-	-	WT	rmpA2_M5	100	100	94.03
17ZR-84	SAHZU	2017	ST86	KL2	KL2_01_galF,99.67%;KL2_02_cpsACP,100.0%;KL2_03_wzi,100.0%;KL2_04_wza,100.0%;KL2_05_wzb,100.0%;KL2_06_wzc,99.86%;KL2_07,100.0%;KL2_08,100.0%;KL2_09,100.0%;KL2_10,100.0%;KL2_11_wzx,100.0%;KL2_12,99.48%;KL2_13,100.0%;KL2_14_wcaJ,99.79%;KL2_15_gnd,99.57%;KL2_16_manC,100.0%;KL2_17_manB,100.0%;KL2_18_ugd,100.0%	+	97.33	+	+	WT	rmpA2_M9	100	0	32.96
17ZR-90	SAHZU	2017	ST11	KL64	KL64_01_galF,99.67%;KL64_02_cpsACP,100.0%;KL64_03_wzi,100.0%;KL64_04_wza,100.0%;KL64_05_wzb,100.0%;KL64_06_wzc,100.0%;KL64_07_wzx,100.0%;KL64_08_wcoV,100.0%;KL64_09,100.0%;KL64_10_wzy,100.0%;KL64_11_wcoU,100.0%;KL64_12_wcoT,100.0%;KL64_13_wcsF,100.0%;KL64_14_wcuK,100.0%;KL64_15_wbaZ,100.0%;KL64_16_wcaJ,100.0%;KL64_17_gnd,100.0%;KL64_18_manC,100.0%;KL64_19_manB,100.0%;KL64_20_rmlB,100.0%;KL64_21_r…	-	11.12	-	-	-	-	100	0	20.53
17ZR-91	SAHZU	2017	ST86	KL2	KL2_01_galF,99.67%;KL2_02_cpsACP,100.0%;KL2_03_wzi,100.0%;KL2_04_wza,100.0%;KL2_05_wzb,100.0%;KL2_06_wzc,99.86%;KL2_07,100.0%;KL2_08,100.0%;KL2_09,100.0%;KL2_10,100.0%;KL2_11_wzx,100.0%;KL2_12,99.48%;KL2_13,100.0%;KL2_14_wcaJ,99.79%;KL2_15_gnd,99.57%;KL2_16_manC,100.0%;KL2_17_manB,100.0%;KL2_18_ugd,100.0%	+	97.33	-	-	WT	rmpA2_M9	100	0	33.53
17ZR-93	SAHZU	2017	ST437	KL36	KL36_01_galF,100.0%;KL36_02_cpsACP,97.62%;KL36_03_wzi,100.0%;KL36_04_wza,100.0%;KL36_05_wzb,100.0%;KL36_06_wzc,100.0%;KL36_07_wcaJ,100.0%;KL36_08_wcaA,100.0%;KL36_09_rmlB,100.0%;KL36_10_rmlA,100.0%;KL36_11_rmlC,100.0%;KL36_12_wzy,99.7%;KL36_13_wckE,100.0%;KL36_14_wcuM,100.0%;KL36_15,100.0%;KL36_16_wckT,100.0%;KL36_17_wzx,100.0%;KL36_18_wcuJ,99.71%;KL36_19_rmlD,100.0%;KL36_20_gnd,100.0%;KL36_21_ug…	-	22.31	-	-	-	-	100	0	45.12
17ZR-94	SAHZU	2017	ST11	KL64	KL64_01_galF,99.67%;KL64_02_cpsACP,100.0%;KL64_03_wzi,100.0%;KL64_04_wza,100.0%;KL64_05_wzb,100.0%;KL64_06_wzc,100.0%;KL64_07_wzx,100.0%;KL64_08_wcoV,100.0%;KL64_09,100.0%;KL64_10_wzy,100.0%;KL64_11_wcoU,100.0%;KL64_12_wcoT,100.0%;KL64_13_wcsF,100.0%;KL64_14_wcuK,100.0%;KL64_15_wbaZ,100.0%;KL64_16_wcaJ,100.0%;KL64_17_gnd,100.0%;KL64_18_manC,100.0%;KL64_19_manB,100.0%;KL64_20_rmlB,100.0%;KL64_21_r…	-	11.11	-	-	-	-	100	0	20.57
17ZR-99	SAHZU	2017	ST15	KL19	KL19_01_galF,99.0%;KL19_02_cpsACP,96.19%;KL19_03_wzi,97.92%;KL19_04_wza,97.88%;KL19_05_wzb,100.0%;KL19_06_wzc,98.61%;KL19_07_wcaJ,98.74%;KL19_08_wcuF,94.86%;KL19_09_wcmY,96.62%;KL19_10_wzx,96.88%;KL19_11_wctW,97.17%;KL19_12_wctX,99.23%;KL19_13_wzy,98.85%;KL19_14,94.69%;KL19_15_gnd,99.57%;KL19_16_rmlB,99.15%;KL19_17_rmlA,97.92%;KL19_18_rmlD,97.98%;KL19_19_rmlC,98.92%;KL19_20_ugd,99.74%	-	14.79	-	-	-	-	100	0	69.66
