# Supplementary material for: Molecular epidemiology of carbapenem-resistant hypervirulent Klebsiella pneumoniae in China
Source: Emerg Microbes Infect. 2022 Mar 19;11(1):841–9. doi: 10.1080/22221751.2022.2049458 (PMC8942559; doi:10.1080/22221751.2022.2049458)
Supplement: Supplemental Material [file TEMI_A_2049458_SM3950.zip › Suppl files/Supplementary Table S3.xlsx]

## Sheet: clade1_matrix
snp-dists 0.6	14HN-23	14HN-130	14HN-46	14HN-63	14HN-83	14HN-18	15HN-32	16HN-37	14HN-13	14HN-81	14HN-17	14HN-121	14HN-15	14HN-95	14HN-3	14HN-58	14HN-73	14HN-136	14HN-137	15HN-45	15HN-65	16HN-67	16HN-14	15HN-87	16HN-6	16ZR-78	17ZR-6	14WZ-4	14WZ-7	14WZ-1	14WZ-15	16WZ-150	14WZ-24	14WZ-29	14WZ-50	15WZ-69	14HN-132	17ZR-79	17ZR-124	17ZR-108	17ZR-70	17ZR-118	14HN-70	16WZ-149	16WZ-159	16WZ-161	16WZ-114	16WZ-131	16WZ-132
14HN-23	0	1	2	2	2	3	3	4	5	5	5	6	6	7	8	8	9	9	10	11	15	15	15	17	24	25	25	27	27	29	30	29	30	30	35	31	36	35	35	34	35	36	38	39	40	41	41	42	45
14HN-130	1	0	1	3	3	4	2	5	6	6	6	7	7	8	9	9	10	10	11	12	16	16	16	18	25	26	26	28	28	30	31	30	31	31	36	32	37	36	36	35	36	37	39	40	41	42	42	43	46
14HN-46	2	1	0	4	4	5	3	6	7	7	7	8	8	9	10	10	11	11	12	13	17	17	17	19	26	27	27	29	29	31	32	31	32	32	37	33	38	37	37	36	37	38	40	41	42	43	43	44	47
14HN-63	2	3	4	0	3	5	5	6	7	7	7	5	8	9	9	10	10	10	12	12	16	15	16	19	25	26	26	28	28	30	31	30	31	31	36	32	37	36	36	35	36	37	39	40	41	42	42	43	46
14HN-83	2	3	4	3	0	5	5	6	7	7	7	7	8	9	9	10	10	10	12	12	16	16	16	19	24	25	25	27	27	29	30	29	30	30	35	31	36	35	35	34	35	36	38	39	40	41	41	42	45
14HN-18	3	4	5	5	5	0	6	7	8	8	8	9	9	10	11	11	12	12	13	14	18	18	18	20	27	28	28	30	30	32	33	32	33	33	38	34	39	38	38	37	38	39	41	42	43	44	44	45	48
15HN-32	3	2	3	5	5	6	0	7	8	8	8	9	9	10	11	11	12	12	13	14	18	18	18	20	27	28	28	30	30	32	33	32	33	33	38	34	39	38	38	37	38	39	41	42	43	44	44	45	48
16HN-37	4	5	6	6	6	7	7	0	9	9	9	10	10	11	12	12	13	13	14	15	19	19	19	21	28	29	29	31	31	33	34	33	34	34	39	35	40	39	39	38	39	40	42	43	44	45	45	46	49
14HN-13	5	6	7	7	7	8	8	9	0	0	0	11	1	2	7	3	8	8	5	10	14	14	14	12	23	24	24	26	26	28	29	28	29	29	34	30	35	34	34	33	34	35	37	38	39	40	40	41	44
14HN-81	5	6	7	7	7	8	8	9	0	0	0	11	1	2	7	3	8	8	5	10	14	14	14	12	23	24	24	26	26	28	29	28	29	29	34	30	35	34	34	33	34	35	37	38	39	40	40	41	44
14HN-17	5	6	7	7	7	8	8	9	0	0	0	11	1	2	7	3	8	8	5	10	14	14	14	12	23	24	24	26	26	28	29	28	29	29	34	30	35	34	34	33	34	35	37	38	39	40	40	41	44
14HN-121	6	7	8	5	7	9	9	10	11	11	11	0	12	13	12	14	13	13	16	15	19	20	19	23	29	30	30	32	32	34	35	34	35	35	40	36	41	40	40	39	40	41	43	44	45	46	46	47	50
14HN-15	6	7	8	8	8	9	9	10	1	1	1	12	0	1	8	2	9	9	4	11	15	15	15	11	24	25	25	27	27	29	30	29	30	30	35	31	36	35	35	34	35	36	38	39	40	41	41	42	45
14HN-95	7	8	9	9	9	10	10	11	2	2	2	13	1	0	9	3	10	10	3	12	16	16	16	12	25	26	26	28	28	30	31	30	31	31	36	32	37	36	36	35	36	37	39	40	41	42	42	43	46
14HN-3	8	9	10	9	9	11	11	12	7	7	7	12	8	9	0	10	1	1	12	3	7	8	7	19	23	24	24	26	26	28	29	28	29	29	34	30	35	34	34	33	34	35	37	38	39	40	40	41	44
14HN-58	8	9	10	10	10	11	11	12	3	3	3	14	2	3	10	0	11	11	6	13	17	17	17	11	26	27	27	29	29	31	32	31	32	32	37	33	38	37	37	36	37	38	40	41	42	43	43	44	47
14HN-73	9	10	11	10	10	12	12	13	8	8	8	13	9	10	1	11	0	0	13	4	8	7	8	20	24	25	25	27	27	29	30	29	30	30	35	31	36	35	35	34	35	36	38	39	40	41	41	42	45
14HN-136	9	10	11	10	10	12	12	13	8	8	8	13	9	10	1	11	0	0	13	4	8	7	8	20	24	25	25	27	27	29	30	29	30	30	35	31	36	35	35	34	35	36	38	39	40	41	41	42	45
14HN-137	10	11	12	12	12	13	13	14	5	5	5	16	4	3	12	6	13	13	0	15	19	19	19	15	28	29	29	31	31	33	34	33	34	34	39	35	40	39	39	38	39	40	42	43	44	45	45	46	49
15HN-45	11	12	13	12	12	14	14	15	10	10	10	15	11	12	3	13	4	4	15	0	10	11	10	22	26	27	27	29	29	31	32	31	32	32	37	33	38	37	37	36	37	38	40	41	42	43	43	44	47
15HN-65	15	16	17	16	16	18	18	19	14	14	14	19	15	16	7	17	8	8	19	10	0	15	4	26	30	31	31	33	33	35	36	35	36	36	41	37	42	41	41	40	41	42	44	45	46	47	47	48	51
16HN-67	15	16	17	15	16	18	18	19	14	14	14	20	15	16	8	17	7	7	19	11	15	0	15	26	30	31	31	33	33	35	36	35	36	36	41	37	42	41	41	40	41	42	44	45	46	47	47	48	51
16HN-14	15	16	17	16	16	18	18	19	14	14	14	19	15	16	7	17	8	8	19	10	4	15	0	26	30	31	31	33	33	35	36	35	36	36	41	37	42	41	41	40	41	42	44	45	46	47	47	48	51
15HN-87	17	18	19	19	19	20	20	21	12	12	12	23	11	12	19	11	20	20	15	22	26	26	26	0	35	36	36	38	38	40	41	40	41	41	46	42	47	46	46	45	46	47	49	50	51	52	52	53	56
16HN-6	24	25	26	25	24	27	27	28	23	23	23	29	24	25	23	26	24	24	28	26	30	30	30	35	0	31	33	35	35	37	38	37	38	38	43	39	44	43	43	40	41	42	46	47	48	49	49	50	53
16ZR-78	25	26	27	26	25	28	28	29	24	24	24	30	25	26	24	27	25	25	29	27	31	31	31	36	31	0	22	24	24	26	27	26	27	27	32	28	33	32	32	9	10	11	35	36	37	38	38	39	42
17ZR-6	25	26	27	26	25	28	28	29	24	24	24	30	25	26	24	27	25	25	29	27	31	31	31	36	33	22	0	24	24	26	27	26	27	27	32	28	33	32	32	31	32	33	35	36	37	38	38	39	42
14WZ-4	27	28	29	28	27	30	30	31	26	26	26	32	27	28	26	29	27	27	31	29	33	33	33	38	35	24	24	0	0	2	3	18	29	3	8	30	35	16	16	33	34	35	37	14	13	40	40	41	44
14WZ-7	27	28	29	28	27	30	30	31	26	26	26	32	27	28	26	29	27	27	31	29	33	33	33	38	35	24	24	0	0	2	3	18	29	3	8	30	35	16	16	33	34	35	37	14	13	40	40	41	44
14WZ-1	29	30	31	30	29	32	32	33	28	28	28	34	29	30	28	31	29	29	33	31	35	35	35	40	37	26	26	2	2	0	5	20	31	5	10	32	37	18	18	35	36	37	39	16	15	42	42	43	46
14WZ-15	30	31	32	31	30	33	33	34	29	29	29	35	30	31	29	32	30	30	34	32	36	36	36	41	38	27	27	3	3	5	0	21	32	0	11	33	38	19	19	36	37	38	40	17	16	43	43	44	47
16WZ-150	29	30	31	30	29	32	32	33	28	28	28	34	29	30	28	31	29	29	33	31	35	35	35	40	37	26	26	18	18	20	21	0	31	21	12	32	35	32	32	35	36	37	39	14	13	42	42	43	46
14WZ-24	30	31	32	31	30	33	33	34	29	29	29	35	30	31	29	32	30	30	34	32	36	36	36	41	38	27	27	29	29	31	32	31	0	32	37	1	38	37	37	36	37	38	40	41	42	43	43	44	47
14WZ-29	30	31	32	31	30	33	33	34	29	29	29	35	30	31	29	32	30	30	34	32	36	36	36	41	38	27	27	3	3	5	0	21	32	0	11	33	38	19	19	36	37	38	40	17	16	43	43	44	47
14WZ-50	35	36	37	36	35	38	38	39	34	34	34	40	35	36	34	37	35	35	39	37	41	41	41	46	43	32	32	8	8	10	11	12	37	11	0	38	43	24	24	41	42	43	45	8	5	48	48	49	52
15WZ-69	31	32	33	32	31	34	34	35	30	30	30	36	31	32	30	33	31	31	35	33	37	37	37	42	39	28	28	30	30	32	33	32	1	33	38	0	39	38	38	37	38	39	41	42	43	44	44	45	48
14HN-132	36	37	38	37	36	39	39	40	35	35	35	41	36	37	35	38	36	36	40	38	42	42	42	47	44	33	33	35	35	37	38	35	38	38	43	39	0	43	43	42	43	44	46	47	48	49	49	50	53
17ZR-79	35	36	37	36	35	38	38	39	34	34	34	40	35	36	34	37	35	35	39	37	41	41	41	46	43	32	32	16	16	18	19	32	37	19	24	38	43	0	0	41	42	43	45	28	29	48	48	49	52
17ZR-124	35	36	37	36	35	38	38	39	34	34	34	40	35	36	34	37	35	35	39	37	41	41	41	46	43	32	32	16	16	18	19	32	37	19	24	38	43	0	0	41	42	43	45	28	29	48	48	49	52
17ZR-108	34	35	36	35	34	37	37	38	33	33	33	39	34	35	33	36	34	34	38	36	40	40	40	45	40	9	31	33	33	35	36	35	36	36	41	37	42	41	41	0	1	2	44	45	46	47	47	48	51
17ZR-70	35	36	37	36	35	38	38	39	34	34	34	40	35	36	34	37	35	35	39	37	41	41	41	46	41	10	32	34	34	36	37	36	37	37	42	38	43	42	42	1	0	1	45	46	47	48	48	49	52
17ZR-118	36	37	38	37	36	39	39	40	35	35	35	41	36	37	35	38	36	36	40	38	42	42	42	47	42	11	33	35	35	37	38	37	38	38	43	39	44	43	43	2	1	0	46	47	48	49	49	50	53
14HN-70	38	39	40	39	38	41	41	42	37	37	37	43	38	39	37	40	38	38	42	40	44	44	44	49	46	35	35	37	37	39	40	39	40	40	45	41	46	45	45	44	45	46	0	49	50	47	51	52	55
16WZ-149	39	40	41	40	39	42	42	43	38	38	38	44	39	40	38	41	39	39	43	41	45	45	45	50	47	36	36	14	14	16	17	14	41	17	8	42	47	28	28	45	46	47	49	0	9	52	52	53	56
16WZ-159	40	41	42	41	40	43	43	44	39	39	39	45	40	41	39	42	40	40	44	42	46	46	46	51	48	37	37	13	13	15	16	13	42	16	5	43	48	29	29	46	47	48	50	9	0	53	53	54	57
16WZ-161	41	42	43	42	41	44	44	45	40	40	40	46	41	42	40	43	41	41	45	43	47	47	47	52	49	38	38	40	40	42	43	42	43	43	48	44	49	48	48	47	48	49	47	52	53	0	54	55	58
16WZ-114	41	42	43	42	41	44	44	45	40	40	40	46	41	42	40	43	41	41	45	43	47	47	47	52	49	38	38	40	40	42	43	42	43	43	48	44	49	48	48	47	48	49	51	52	53	54	0	5	10
16WZ-131	42	43	44	43	42	45	45	46	41	41	41	47	42	43	41	44	42	42	46	44	48	48	48	53	50	39	39	41	41	43	44	43	44	44	49	45	50	49	49	48	49	50	52	53	54	55	5	0	11
16WZ-132	45	46	47	46	45	48	48	49	44	44	44	50	45	46	44	47	45	45	49	47	51	51	51	56	53	42	42	44	44	46	47	46	47	47	52	48	53	52	52	51	52	53	55	56	57	58	10	11	0
16WZ-133	45	46	47	46	45	48	48	49	44	44	44	50	45	46	44	47	45	45	49	47	51	51	51	56	53	42	42	44	44	46	47	46	47	47	52	48	53	52	52	51	52	53	55	56	57	58	10	11	0
16WZ-145	41	42	43	42	41	44	44	45	40	40	40	46	41	42	40	43	41	41	45	43	47	47	47	52	49	38	38	40	40	42	43	42	43	43	48	44	49	48	48	47	48	49	51	52	53	54	0	5	10
16WZ-147	42	43	44	43	42	45	45	46	41	41	41	47	42	43	41	44	42	42	46	44	48	48	48	53	50	39	39	41	41	43	44	43	44	44	49	45	50	49	49	48	49	50	52	53	54	55	1	6	11
16WZ-157	42	43	44	43	42	45	45	46	41	41	41	47	42	43	41	44	42	42	46	44	48	48	48	53	50	39	39	41	41	43	44	43	44	44	49	45	50	49	49	48	49	50	52	53	54	53	7	8	11
16WZ-158	38	39	40	39	38	41	41	42	37	37	37	43	38	39	37	40	38	38	42	40	44	44	44	49	46	35	35	37	37	39	40	39	40	40	45	41	46	45	45	44	45	46	48	49	50	51	3	4	7
16WZ-168	46	47	48	47	46	49	49	50	45	45	45	51	46	47	45	48	46	46	50	48	52	52	52	57	54	43	43	45	45	47	48	47	48	48	53	49	54	53	53	52	53	54	56	57	58	59	9	10	15
16WZ-170	44	45	46	45	44	47	47	48	43	43	43	49	44	45	43	46	44	44	48	46	50	50	50	55	52	41	41	43	43	45	46	45	46	46	51	47	52	51	51	50	51	52	54	55	56	57	7	8	13
16HN-22	26	25	26	28	28	29	23	30	31	31	31	32	32	33	34	34	35	35	34	37	41	41	41	29	50	51	51	53	53	55	56	55	56	56	61	57	62	61	61	60	61	62	64	65	66	67	67	68	71
16HN-34	36	37	38	37	37	39	39	40	35	35	35	40	36	37	28	38	29	29	36	25	35	36	35	33	51	52	52	54	54	56	57	56	57	57	62	58	63	62	62	61	62	63	65	66	67	68	68	69	72
16HN-64	39	40	41	40	39	42	42	43	38	38	38	44	39	40	38	41	39	39	43	41	45	45	45	50	49	50	50	52	52	54	55	54	55	55	60	56	61	60	60	59	60	61	63	64	65	66	66	67	70
17ZR-144	43	44	45	44	43	46	46	47	42	42	42	48	43	44	42	45	43	43	47	45	49	49	49	54	51	40	40	42	42	44	45	44	45	45	50	46	51	50	50	49	50	51	53	54	55	56	56	57	60
17ZR-148	65	66	67	66	65	68	68	69	64	64	64	70	65	66	64	67	65	65	69	67	71	71	71	76	73	62	62	64	64	66	67	66	67	67	72	68	73	72	72	71	72	73	75	76	77	76	78	79	82
16HN-234	63	64	65	64	64	66	66	67	62	62	62	67	63	64	55	65	56	56	63	52	62	63	62	60	78	79	79	81	81	83	84	83	84	84	89	85	90	89	89	88	89	90	92	93	94	95	95	96	99
16HN-263	64	65	66	65	65	67	67	68	63	63	63	68	64	65	56	66	57	57	64	53	63	64	63	61	79	80	80	82	82	84	85	84	85	85	90	86	91	90	90	89	90	91	93	94	95	96	96	97	100
15WZ-59	87	88	89	88	87	90	90	91	86	86	86	92	87	88	86	89	87	87	87	89	93	93	93	84	95	84	84	86	86	88	89	88	89	89	94	90	95	94	94	93	94	95	93	98	99	84	100	101	104
15WZ-67	88	89	90	89	88	91	91	92	87	87	87	93	88	89	87	90	88	88	88	90	94	94	94	85	96	85	85	87	87	89	90	89	90	90	95	91	96	95	95	94	95	96	94	99	100	85	101	102	105
14WZ-40	87	88	89	88	87	90	90	91	86	86	86	92	87	88	86	89	87	87	87	89	93	93	93	84	95	84	84	86	86	88	89	86	89	89	94	90	93	94	94	93	94	95	97	98	99	100	100	101	104
14WZ-42	88	89	90	89	88	91	91	92	87	87	87	93	88	89	87	90	88	88	88	90	94	94	94	85	96	85	85	87	87	89	90	87	90	90	95	91	94	95	95	94	95	96	98	99	100	101	101	102	105
14WZ-46	90	91	92	91	90	93	93	94	89	89	89	95	90	91	89	92	90	90	90	92	96	96	96	87	98	87	87	89	89	91	92	89	92	92	97	93	96	97	97	96	97	98	100	101	102	103	103	104	107
14WZ-53	88	89	90	89	88	91	91	92	87	87	87	93	88	89	87	90	88	88	88	90	94	94	94	85	96	85	85	87	87	89	90	87	90	90	95	91	94	95	95	94	95	96	98	99	100	101	101	102	105
14WZ-6	91	92	93	92	91	94	94	95	90	90	90	96	91	92	90	93	91	91	91	93	97	97	97	88	99	88	88	90	90	92	93	90	93	93	98	94	97	98	98	97	98	99	101	102	103	104	104	105	108
14WZ-47	92	93	94	93	92	95	95	96	91	91	91	97	92	93	91	94	92	92	92	94	98	98	98	89	100	89	89	91	91	93	94	91	94	94	99	95	98	99	99	98	99	100	102	103	104	105	105	106	109
14WZ-49	91	92	93	92	91	94	94	95	90	90	90	96	91	92	90	93	91	91	91	93	97	97	97	88	99	88	88	90	90	92	93	90	93	93	98	94	97	98	98	97	98	99	101	102	103	104	104	105	108
14WZ-17	92	93	94	93	92	95	95	96	91	91	91	97	92	93	91	94	92	92	92	94	98	98	98	89	100	89	89	91	91	93	94	91	94	94	99	95	98	99	99	98	99	100	102	103	104	105	105	106	109
14WZ-19	92	93	94	93	92	95	95	96	91	91	91	97	92	93	91	94	92	92	92	94	98	98	98	89	100	89	89	91	91	93	94	91	94	94	99	95	98	99	99	98	99	100	102	103	104	105	105	106	109
14WZ-30	92	93	94	93	92	95	95	96	91	91	91	97	92	93	91	94	92	92	92	94	98	98	98	89	100	89	89	91	91	93	94	91	94	94	99	95	98	99	99	98	99	100	102	103	104	105	105	106	109
14WZ-33	93	94	95	94	93	96	96	97	92	92	92	98	93	94	92	95	93	93	93	95	99	99	99	90	101	90	90	92	92	94	95	92	95	95	100	96	99	100	100	99	100	101	103	104	105	106	106	107	110
14WZ-35	90	91	92	91	90	93	93	94	89	89	89	95	90	91	89	92	90	90	90	92	96	96	96	87	98	87	87	89	89	91	92	89	92	92	97	93	96	97	97	96	97	98	100	101	102	103	103	104	107
14WZ-36	92	93	94	93	92	95	95	96	91	91	91	97	92	93	91	94	92	92	92	94	98	98	98	89	100	89	89	91	91	93	94	91	94	94	99	95	98	99	99	98	99	100	102	103	104	105	105	106	109
14WZ-38	93	94	95	94	93	96	96	97	92	92	92	98	93	94	92	95	93	93	93	95	99	99	99	90	101	90	90	92	92	94	95	92	95	95	100	96	99	100	100	99	100	101	103	104	105	106	106	107	110
14WZ-39	92	93	94	93	92	95	95	96	91	91	91	97	92	93	91	94	92	92	92	94	98	98	98	89	100	89	89	91	91	93	94	91	94	94	99	95	98	99	99	98	99	100	102	103	104	105	105	106	109
14WZ-43	99	100	101	100	99	102	102	103	98	98	98	104	99	100	98	101	99	99	99	101	105	105	105	96	107	96	96	98	98	100	101	98	101	101	106	102	105	106	106	105	106	107	109	110	111	112	112	113	116
14WZ-44	100	101	102	101	100	103	103	104	99	99	99	105	100	101	99	102	100	100	100	102	106	106	106	97	108	97	97	99	99	101	102	99	102	102	107	103	106	107	107	106	107	108	110	111	112	113	113	114	117
14WZ-45	107	108	109	108	107	110	110	111	106	106	106	112	107	108	106	109	107	107	107	109	113	113	113	104	115	104	104	106	106	108	109	106	109	109	114	110	113	114	114	113	114	115	117	118	119	120	120	121	124
14WZ-51	103	104	105	104	103	106	106	107	102	102	102	108	103	104	102	105	103	103	103	105	109	109	109	100	111	100	100	102	102	104	105	102	105	105	110	106	109	110	110	109	110	111	113	114	115	116	116	117	120
14WZ-52	101	102	103	102	101	104	104	105	100	100	100	106	101	102	100	103	101	101	101	103	107	107	107	98	109	98	98	100	100	102	103	100	103	103	108	104	107	108	108	107	108	109	111	112	113	114	114	115	118
15WZ-60	102	103	104	103	102	105	105	106	101	101	101	107	102	103	101	104	102	102	102	104	108	108	108	99	110	99	99	101	101	103	104	101	104	104	109	105	108	109	109	108	109	110	112	113	114	115	115	116	119
15WZ-61	96	97	98	97	96	99	99	100	95	95	95	101	96	97	95	98	96	96	96	98	102	102	102	93	104	93	93	95	95	97	98	95	98	98	103	99	102	103	103	102	103	104	106	107	108	109	109	110	113
15WZ-62	111	112	113	112	111	114	114	115	110	110	110	116	111	112	110	113	111	111	111	113	117	117	117	108	119	108	108	110	110	112	113	110	113	113	118	114	117	118	118	117	118	119	121	122	123	124	124	125	128
15WZ-63	91	92	93	92	91	94	94	95	90	90	90	96	91	92	90	93	91	91	91	93	97	97	97	88	99	88	88	90	90	92	93	90	93	93	98	94	97	98	98	97	98	99	101	102	103	104	104	105	108
15WZ-65	99	100	101	100	99	102	102	103	98	98	98	104	99	100	98	101	99	99	99	101	105	105	105	96	107	96	96	98	98	100	101	96	101	101	104	102	105	106	106	105	106	107	109	108	109	112	112	113	116
15WZ-68	91	92	93	92	91	94	94	95	90	90	90	96	91	92	90	93	91	91	91	93	97	97	97	88	99	88	88	90	90	92	93	90	93	93	98	94	97	98	98	97	98	99	101	102	103	104	104	105	108
15WZ-70	90	91	92	91	90	93	93	94	89	89	89	95	90	91	89	92	90	90	90	92	96	96	96	87	98	87	87	89	89	91	92	89	92	92	97	93	96	97	97	96	97	98	100	101	102	103	103	104	107
16WZ-151	94	95	96	95	94	97	97	98	93	93	93	99	94	95	93	96	94	94	94	96	100	100	100	91	102	91	91	93	93	95	96	93	96	96	101	97	100	101	101	100	101	102	104	105	106	107	107	108	111
15WZ-88	93	94	95	94	93	96	96	97	92	92	92	98	93	94	92	95	93	93	93	95	99	99	99	90	101	90	90	92	92	94	95	92	95	95	100	96	99	100	100	99	100	101	103	104	105	106	106	107	110
15WZ-90	106	107	108	107	106	109	109	110	105	105	105	111	106	107	105	108	106	106	106	108	112	112	112	103	114	103	103	105	105	107	108	107	108	108	113	109	114	113	113	112	113	114	116	117	118	119	119	120	123
16HN-184	74	75	76	75	75	77	77	78	73	73	73	78	74	75	66	76	67	67	74	63	73	74	73	71	89	89	90	92	92	94	95	94	95	95	100	96	101	100	100	98	99	100	103	104	105	106	106	107	110
16HN-249	82	83	84	83	82	85	85	86	81	81	81	87	82	83	81	84	82	82	82	84	88	88	88	79	90	79	79	81	81	83	84	81	84	84	87	85	90	89	89	88	89	90	88	91	92	87	95	96	99
16HN-66	82	83	84	83	82	85	85	86	81	81	81	87	82	83	81	84	82	82	82	84	88	88	88	79	90	79	79	81	81	83	84	81	84	84	87	85	90	89	89	88	89	90	88	91	92	87	95	96	99
16HN-75	69	70	71	70	69	72	72	73	68	68	68	74	69	70	68	71	69	69	71	71	75	75	75	68	79	80	80	82	82	84	85	84	85	85	90	86	91	90	90	89	90	91	93	94	95	96	96	97	100
16HN-89	74	75	76	75	75	77	77	78	73	73	73	78	74	75	66	76	67	67	74	63	73	74	73	71	89	89	90	92	92	94	95	94	95	95	100	96	101	100	100	98	99	100	103	104	105	106	106	107	110
16ZR-10	81	82	83	82	81	84	84	85	80	80	80	86	81	82	80	83	81	81	81	83	87	87	87	78	89	78	78	80	80	82	83	80	83	83	88	84	87	88	88	87	88	89	91	92	93	94	94	95	98
16ZR-100	81	82	83	82	81	84	84	85	80	80	80	86	81	82	80	83	81	81	81	83	87	87	87	78	89	78	78	80	80	82	83	80	83	83	88	84	87	88	88	87	88	89	91	92	93	94	94	95	98
16ZR-102	81	82	83	82	81	84	84	85	80	80	80	86	81	82	80	83	81	81	81	83	87	87	87	78	89	78	78	80	80	82	83	80	83	83	88	84	87	88	88	87	88	89	91	92	93	94	94	95	98
16ZR-110	82	83	84	83	82	85	85	86	81	81	81	87	82	83	81	84	82	82	82	84	88	88	88	79	90	79	79	81	81	83	84	81	84	84	89	85	88	89	89	88	89	90	92	93	94	95	95	96	99
16ZR-119	81	82	83	82	81	84	84	85	80	80	80	86	81	82	80	83	81	81	81	83	87	87	87	78	89	78	78	80	80	82	83	80	83	83	88	84	87	88	88	87	88	89	91	92	93	94	94	95	98
16ZR-136	82	83	84	83	82	85	85	86	81	81	81	87	82	83	81	84	82	82	82	84	88	88	88	79	90	79	79	81	81	83	84	81	84	84	89	85	88	89	89	88	89	90	92	93	94	95	95	96	99
16ZR-137	82	83	84	83	82	85	85	86	81	81	81	87	82	83	81	84	82	82	82	84	88	88	88	79	90	79	79	81	81	83	84	81	84	84	89	85	88	89	89	88	89	90	92	93	94	95	95	96	99
16ZR-26	81	82	83	82	81	84	84	85	80	80	80	86	81	82	80	83	81	81	81	83	87	87	87	78	89	78	78	80	80	82	83	80	83	83	88	84	87	88	88	87	88	89	91	92	93	94	94	95	98
16ZR-93	81	82	83	82	81	84	84	85	80	80	80	86	81	82	80	83	81	81	81	83	87	87	87	78	89	78	78	80	80	82	83	80	83	83	88	84	87	88	88	87	88	89	91	92	93	94	94	95	98
16ZR-96	81	82	83	82	81	84	84	85	80	80	80	86	81	82	80	83	81	81	81	83	87	87	87	78	89	78	78	80	80	82	83	80	83	83	88	84	87	88	88	87	88	89	91	92	93	94	94	95	98
16ZR-98	81	82	83	82	81	84	84	85	80	80	80	86	81	82	80	83	81	81	81	83	87	87	87	78	89	78	78	80	80	82	83	80	83	83	88	84	87	88	88	87	88	89	91	92	93	94	94	95	98
16ZR-125	91	92	93	92	91	94	94	95	90	90	90	96	91	92	90	93	91	91	91	93	97	97	97	88	99	88	88	90	90	92	93	90	93	93	98	94	97	98	98	97	98	99	101	102	103	104	104	105	108
17ZR-111	87	88	89	88	87	90	90	91	86	86	86	92	87	88	86	89	87	87	87	89	93	93	93	84	95	84	84	86	86	88	89	86	89	89	94	90	93	94	94	93	94	95	97	98	99	100	100	101	104
17ZR-123	84	85	86	85	84	87	87	88	83	83	83	89	84	85	83	86	84	84	84	86	90	90	90	81	92	81	81	83	83	85	86	83	86	86	91	87	90	91	91	90	91	92	94	95	96	97	97	98	101
17ZR-139	87	88	89	88	87	90	90	91	86	86	86	92	87	88	86	89	87	87	87	89	93	93	93	84	95	84	84	86	86	88	89	86	89	89	94	90	93	94	94	93	94	95	97	98	99	100	100	101	104
17ZR-145	87	88	89	88	87	90	90	91	86	86	86	92	87	88	86	89	87	87	87	89	93	93	93	84	95	84	84	86	86	88	89	86	89	89	94	90	93	94	94	93	94	95	97	98	99	100	100	101	104
17ZR-173	87	88	89	88	87	90	90	91	86	86	86	92	87	88	86	89	87	87	87	89	93	93	93	84	95	84	84	86	86	88	89	86	89	89	94	90	93	94	94	93	94	95	97	98	99	100	100	101	104
17ZR-66	87	88	89	88	87	90	90	91	86	86	86	92	87	88	86	89	87	87	87	89	93	93	93	84	95	84	84	86	86	88	89	86	89	89	94	90	93	94	94	93	94	95	97	98	99	100	100	101	104
17ZR-75	87	88	89	88	87	90	90	91	86	86	86	92	87	88	86	89	87	87	87	89	93	93	93	84	95	84	84	86	86	88	89	86	89	89	94	90	93	94	94	93	94	95	97	98	99	100	100	101	104
17ZR-76	87	88	89	88	87	90	90	91	86	86	86	92	87	88	86	89	87	87	87	89	93	93	93	84	95	84	84	86	86	88	89	86	89	89	94	90	93	94	94	93	94	95	97	98	99	100	100	101	104
16ZR-146	93	94	95	94	93	96	96	97	92	92	92	98	93	94	92	95	93	93	93	95	99	99	99	90	101	90	90	92	92	94	95	92	95	95	100	96	99	100	100	99	100	101	103	104	105	106	106	107	110
16ZR-16	88	89	90	89	88	91	91	92	87	87	87	93	88	89	87	90	88	88	88	90	94	94	94	85	96	85	85	87	87	89	90	87	90	90	95	91	94	95	95	94	95	96	98	99	100	101	101	102	105
16ZR-20	88	89	90	89	88	91	91	92	87	87	87	93	88	89	87	90	88	88	88	90	94	94	94	85	96	85	85	87	87	89	90	87	90	90	95	91	94	95	95	94	95	96	98	99	100	101	101	102	105
16ZR-209	95	96	97	96	95	98	98	99	94	94	94	100	95	96	94	97	95	95	95	97	101	101	101	92	103	92	92	94	94	96	97	94	97	97	102	98	101	102	102	101	102	103	105	106	107	108	108	109	112
16ZR-46	88	89	90	89	88	91	91	92	87	87	87	93	88	89	87	90	88	88	88	90	94	94	94	85	96	85	85	87	87	89	90	87	90	90	95	91	94	95	95	94	95	96	98	99	100	101	101	102	105
17ZR-126	94	95	96	95	94	97	97	98	93	93	93	99	94	95	93	96	94	94	94	96	100	100	100	91	102	91	91	93	93	95	96	93	96	96	101	97	100	101	101	100	101	102	104	105	106	107	107	108	111
16ZR-89	92	93	94	93	92	95	95	96	91	91	91	97	92	93	91	94	92	92	92	94	98	98	98	89	100	89	89	91	91	93	94	93	94	94	99	95	100	99	99	98	99	100	98	103	104	89	105	106	109
17ZR-41	93	94	95	94	93	96	96	97	92	92	92	98	93	94	92	95	93	93	93	95	99	99	99	90	101	90	90	92	92	94	95	90	95	95	98	96	99	100	100	99	100	101	103	102	103	106	106	107	110
[truncated: 79 more columns]

## Sheet: clade2_matrix
snp-dists 0.6	16ZR-17	16ZR-108	16ZR-131	16ZR-187	16ZR-198	16ZR-185	16ZR-27	16ZR-35	16ZR-58	16ZR-60	16ZR-62	16ZR-66	16ZR-67	16ZR-69	16ZR-82	17ZR-11	17ZR-113	16ZR-128	16ZR-141	16ZR-152	16ZR-153	16ZR-158	16ZR-162	16ZR-163	16ZR-169	16ZR-180	16ZR-186	16ZR-190	16ZR-192	16ZR-195	16ZR-206	17ZR-114	17ZR-128	17ZR-163	17ZR-40	17ZR-48	17ZR-127	17ZR-136	17ZR-17	17ZR-174	17ZR-20	17ZR-3	17ZR-34	17ZR-35	17ZR-36	17ZR-47	17ZR-53	17ZR-57	17ZR-59
16ZR-17	0	2	2	2	2	3	3	2	3	3	7	2	3	2	3	7	5	8	9	11	8	10	10	8	9	9	9	9	10	10	10	12	11	12	11	11	4	6	9	7	6	7	7	6	7	8	4	9	6
16ZR-108	2	0	0	0	0	1	1	0	1	1	5	0	1	0	1	5	3	6	7	9	6	8	8	6	7	7	7	7	8	8	8	10	9	10	9	9	2	4	7	5	4	5	5	4	5	6	2	7	4
16ZR-131	2	0	0	0	0	1	1	0	1	1	5	0	1	0	1	5	3	6	7	9	6	8	8	6	7	7	7	7	8	8	8	10	9	10	9	9	2	4	7	5	4	5	5	4	5	6	2	7	4
16ZR-187	2	0	0	0	0	1	1	0	1	1	5	0	1	0	1	5	3	6	7	9	6	8	8	6	7	7	7	7	8	8	8	10	9	10	9	9	2	4	7	5	4	5	5	4	5	6	2	7	4
16ZR-198	2	0	0	0	0	1	1	0	1	1	5	0	1	0	1	5	3	6	7	9	6	8	8	6	7	7	7	7	8	8	8	10	9	10	9	9	2	4	7	5	4	5	5	4	5	6	2	7	4
16ZR-185	3	1	1	1	1	0	2	1	2	2	6	1	2	1	2	6	4	7	8	10	7	9	9	7	8	8	8	8	9	9	9	11	10	11	10	10	3	5	8	6	5	6	6	5	6	7	3	8	5
16ZR-27	3	1	1	1	1	2	0	1	2	2	6	1	2	1	2	6	4	7	8	10	7	9	9	7	8	8	8	8	9	9	9	11	10	11	10	10	3	5	8	6	5	6	6	5	6	7	3	8	5
16ZR-35	2	0	0	0	0	1	1	0	1	1	5	0	1	0	1	5	3	6	7	9	6	8	8	6	7	7	7	7	8	8	8	10	9	10	9	9	2	4	7	5	4	5	5	4	5	6	2	7	4
16ZR-58	3	1	1	1	1	2	2	1	0	2	6	1	2	1	2	6	4	7	6	10	7	9	9	7	8	8	8	8	9	9	9	11	10	11	10	10	3	5	8	6	5	6	6	5	6	7	3	8	5
16ZR-60	3	1	1	1	1	2	2	1	2	0	6	1	2	1	2	6	4	7	8	10	7	9	9	7	8	8	8	8	9	9	9	11	10	11	10	10	3	5	8	6	5	6	6	5	6	7	3	8	5
16ZR-62	7	5	5	5	5	6	6	5	6	6	0	5	6	5	6	10	8	11	12	14	11	13	13	11	12	12	12	12	13	13	13	15	14	15	14	14	7	9	12	10	9	10	10	9	10	11	7	12	9
16ZR-66	2	0	0	0	0	1	1	0	1	1	5	0	1	0	1	5	3	6	7	9	6	8	8	6	7	7	7	7	8	8	8	10	9	10	9	9	2	4	7	5	4	5	5	4	5	6	2	7	4
16ZR-67	3	1	1	1	1	2	2	1	2	2	6	1	0	1	2	6	4	7	8	10	7	9	9	7	8	8	8	8	9	9	9	11	10	11	10	10	3	5	8	6	5	6	6	5	6	7	3	8	5
16ZR-69	2	0	0	0	0	1	1	0	1	1	5	0	1	0	1	5	3	6	7	9	6	8	8	6	7	7	7	7	8	8	8	10	9	10	9	9	2	4	7	5	4	5	5	4	5	6	2	7	4
16ZR-82	3	1	1	1	1	2	2	1	2	2	6	1	2	1	0	6	4	7	8	10	7	9	9	7	8	8	8	8	9	9	9	11	10	11	10	10	3	5	8	6	5	6	6	5	6	7	3	8	5
17ZR-11	7	5	5	5	5	6	6	5	6	6	10	5	6	5	6	0	8	11	12	14	11	13	13	11	12	12	12	12	13	13	13	15	14	15	14	14	7	9	2	4	9	0	2	9	0	11	7	2	1
17ZR-113	5	3	3	3	3	4	4	3	4	4	8	3	4	3	4	8	0	9	10	12	9	11	11	9	10	10	10	10	11	11	11	13	12	13	12	12	5	1	10	8	3	8	8	3	8	5	1	10	7
16ZR-128	8	6	6	6	6	7	7	6	7	7	11	6	7	6	7	11	9	0	1	3	0	2	2	0	1	1	1	1	2	2	2	4	3	4	3	3	8	10	13	11	10	11	11	10	11	12	8	13	10
16ZR-141	9	7	7	7	7	8	8	7	6	8	12	7	8	7	8	12	10	1	0	4	1	3	3	1	2	2	2	2	3	3	3	5	4	5	4	4	9	11	14	12	11	12	12	11	12	13	9	14	11
16ZR-152	11	9	9	9	9	10	10	9	10	10	14	9	10	9	10	14	12	3	4	0	3	5	5	3	4	4	4	4	5	5	5	7	6	7	6	6	11	13	16	14	13	14	14	13	14	15	11	16	13
16ZR-153	8	6	6	6	6	7	7	6	7	7	11	6	7	6	7	11	9	0	1	3	0	2	2	0	1	1	1	1	2	2	2	4	3	4	3	3	8	10	13	11	10	11	11	10	11	12	8	13	10
16ZR-158	10	8	8	8	8	9	9	8	9	9	13	8	9	8	9	13	11	2	3	5	2	0	4	2	1	3	3	1	4	4	4	6	5	6	5	5	10	12	15	13	12	13	13	12	13	14	10	15	12
16ZR-162	10	8	8	8	8	9	9	8	9	9	13	8	9	8	9	13	11	2	3	5	2	4	0	2	3	3	3	3	4	4	4	6	5	6	5	5	10	12	15	13	12	13	13	12	13	14	10	15	12
16ZR-163	8	6	6	6	6	7	7	6	7	7	11	6	7	6	7	11	9	0	1	3	0	2	2	0	1	1	1	1	2	2	2	4	3	4	3	3	8	10	13	11	10	11	11	10	11	12	8	13	10
16ZR-169	9	7	7	7	7	8	8	7	8	8	12	7	8	7	8	12	10	1	2	4	1	1	3	1	0	2	2	0	3	3	3	5	4	5	4	4	9	11	14	12	11	12	12	11	12	13	9	14	11
16ZR-180	9	7	7	7	7	8	8	7	8	8	12	7	8	7	8	12	10	1	2	4	1	3	3	1	2	0	0	2	1	1	1	3	2	3	2	2	9	11	14	12	11	12	12	11	12	13	9	14	11
16ZR-186	9	7	7	7	7	8	8	7	8	8	12	7	8	7	8	12	10	1	2	4	1	3	3	1	2	0	0	2	1	1	1	3	2	3	2	2	9	11	14	12	11	12	12	11	12	13	9	14	11
16ZR-190	9	7	7	7	7	8	8	7	8	8	12	7	8	7	8	12	10	1	2	4	1	1	3	1	0	2	2	0	3	3	3	5	4	5	4	4	9	11	14	12	11	12	12	11	12	13	9	14	11
16ZR-192	10	8	8	8	8	9	9	8	9	9	13	8	9	8	9	13	11	2	3	5	2	4	4	2	3	1	1	3	0	2	2	4	3	4	3	3	10	12	15	13	12	13	13	12	13	14	10	15	12
16ZR-195	10	8	8	8	8	9	9	8	9	9	13	8	9	8	9	13	11	2	3	5	2	4	4	2	3	1	1	3	2	0	0	2	1	2	1	3	10	12	15	13	12	13	13	12	13	14	10	15	12
16ZR-206	10	8	8	8	8	9	9	8	9	9	13	8	9	8	9	13	11	2	3	5	2	4	4	2	3	1	1	3	2	0	0	2	1	2	1	3	10	12	15	13	12	13	13	12	13	14	10	15	12
17ZR-114	12	10	10	10	10	11	11	10	11	11	15	10	11	10	11	15	13	4	5	7	4	6	6	4	5	3	3	5	4	2	2	0	3	0	3	5	12	14	17	15	14	15	15	14	15	16	12	17	14
17ZR-128	11	9	9	9	9	10	10	9	10	10	14	9	10	9	10	14	12	3	4	6	3	5	5	3	4	2	2	4	3	1	1	3	0	3	2	4	11	13	16	14	13	14	14	13	14	15	11	16	13
17ZR-163	12	10	10	10	10	11	11	10	11	11	15	10	11	10	11	15	13	4	5	7	4	6	6	4	5	3	3	5	4	2	2	0	3	0	3	5	12	14	17	15	14	15	15	14	15	16	12	17	14
17ZR-40	11	9	9	9	9	10	10	9	10	10	14	9	10	9	10	14	12	3	4	6	3	5	5	3	4	2	2	4	3	1	1	3	2	3	0	4	11	13	16	14	13	14	14	13	14	15	11	16	13
17ZR-48	11	9	9	9	9	10	10	9	10	10	14	9	10	9	10	14	12	3	4	6	3	5	5	3	4	2	2	4	3	3	3	5	4	5	4	0	11	13	16	14	13	14	14	13	14	15	11	16	13
17ZR-127	4	2	2	2	2	3	3	2	3	3	7	2	3	2	3	7	5	8	9	11	8	10	10	8	9	9	9	9	10	10	10	12	11	12	11	11	0	6	9	7	6	7	7	6	7	8	4	9	6
17ZR-136	6	4	4	4	4	5	5	4	5	5	9	4	5	4	5	9	1	10	11	13	10	12	12	10	11	11	11	11	12	12	12	14	13	14	13	13	6	0	11	9	4	9	9	4	9	6	2	11	8
17ZR-17	9	7	7	7	7	8	8	7	8	8	12	7	8	7	8	2	10	13	14	16	13	15	15	13	14	14	14	14	15	15	15	17	16	17	16	16	9	11	0	6	11	2	4	11	2	13	9	4	3
17ZR-174	7	5	5	5	5	6	6	5	6	6	10	5	6	5	6	4	8	11	12	14	11	13	13	11	12	12	12	12	13	13	13	15	14	15	14	14	7	9	6	0	9	4	4	9	4	11	7	6	3
17ZR-20	6	4	4	4	4	5	5	4	5	5	9	4	5	4	5	9	3	10	11	13	10	12	12	10	11	11	11	11	12	12	12	14	13	14	13	13	6	4	11	9	0	9	9	0	9	2	2	11	8
17ZR-3	7	5	5	5	5	6	6	5	6	6	10	5	6	5	6	0	8	11	12	14	11	13	13	11	12	12	12	12	13	13	13	15	14	15	14	14	7	9	2	4	9	0	2	9	0	11	7	2	1
17ZR-34	7	5	5	5	5	6	6	5	6	6	10	5	6	5	6	2	8	11	12	14	11	13	13	11	12	12	12	12	13	13	13	15	14	15	14	14	7	9	4	4	9	2	0	9	2	11	7	4	1
17ZR-35	6	4	4	4	4	5	5	4	5	5	9	4	5	4	5	9	3	10	11	13	10	12	12	10	11	11	11	11	12	12	12	14	13	14	13	13	6	4	11	9	0	9	9	0	9	2	2	11	8
17ZR-36	7	5	5	5	5	6	6	5	6	6	10	5	6	5	6	0	8	11	12	14	11	13	13	11	12	12	12	12	13	13	13	15	14	15	14	14	7	9	2	4	9	0	2	9	0	11	7	2	1
17ZR-47	8	6	6	6	6	7	7	6	7	7	11	6	7	6	7	11	5	12	13	15	12	14	14	12	13	13	13	13	14	14	14	16	15	16	15	15	8	6	13	11	2	11	11	2	11	0	4	13	10
17ZR-53	4	2	2	2	2	3	3	2	3	3	7	2	3	2	3	7	1	8	9	11	8	10	10	8	9	9	9	9	10	10	10	12	11	12	11	11	4	2	9	7	2	7	7	2	7	4	0	9	6
17ZR-57	9	7	7	7	7	8	8	7	8	8	12	7	8	7	8	2	10	13	14	16	13	15	15	13	14	14	14	14	15	15	15	17	16	17	16	16	9	11	4	6	11	2	4	11	2	13	9	0	3
17ZR-59	6	4	4	4	4	5	5	4	5	5	9	4	5	4	5	1	7	10	11	13	10	12	12	10	11	11	11	11	12	12	12	14	13	14	13	13	6	8	3	3	8	1	1	8	1	10	6	3	0
17ZR-61	6	4	4	4	4	5	5	4	5	5	9	4	5	4	5	1	7	10	11	13	10	12	12	10	11	11	11	11	12	12	12	14	13	14	13	13	6	8	3	3	8	1	1	8	1	10	6	3	0
17ZR-63	7	5	5	5	5	6	6	5	6	6	10	5	6	5	6	2	8	11	12	14	11	13	13	11	12	12	12	12	13	13	13	15	14	15	14	14	7	9	4	4	9	2	2	9	2	11	7	4	1
17ZR-7	5	3	3	3	3	4	4	3	4	4	8	3	4	3	4	8	2	9	10	12	9	11	11	9	10	10	10	10	11	11	11	13	12	13	12	12	5	3	10	8	1	8	8	1	8	3	1	10	7
16ZR-106	29	31	31	31	31	32	32	31	30	32	32	31	32	31	32	36	34	37	36	40	37	39	39	37	38	38	38	38	39	39	39	41	40	41	40	40	33	35	38	36	35	36	36	35	36	37	33	38	35
16ZR-107	29	31	31	31	31	32	32	31	32	32	32	31	32	31	32	36	34	37	38	40	37	39	39	37	38	38	38	38	39	39	39	41	40	41	40	40	33	35	38	36	35	36	36	35	36	37	33	38	35
16ZR-117	27	29	29	29	29	30	30	29	30	30	30	29	30	29	30	34	32	35	36	38	35	37	37	35	36	36	36	36	37	37	37	39	38	39	38	38	31	33	36	34	33	34	34	33	34	35	31	36	33
16ZR-122	27	29	29	29	29	30	30	29	30	30	30	29	30	29	30	34	32	35	36	38	35	37	37	35	36	36	36	36	37	37	37	39	38	39	38	38	31	33	36	34	33	34	34	33	34	35	31	36	33
16ZR-124	27	29	29	29	29	30	30	29	30	30	30	29	30	29	30	34	32	35	36	38	35	37	37	35	36	36	36	36	37	37	37	39	38	39	38	38	31	33	36	34	33	34	34	33	34	35	31	36	33
16ZR-129	27	29	29	29	29	30	30	29	30	30	30	29	30	29	30	34	32	35	36	38	35	37	37	35	36	36	36	36	37	37	37	39	38	39	38	38	31	33	36	34	33	34	34	33	34	35	31	36	33
16ZR-133	28	30	30	30	30	31	31	30	31	31	31	30	31	30	31	35	33	36	37	39	36	38	38	36	37	37	37	37	38	38	38	40	39	40	39	39	32	34	37	35	34	35	35	34	35	36	32	37	34
16ZR-134	28	30	30	30	30	31	31	30	31	31	31	30	31	30	31	35	33	36	37	39	36	38	38	36	37	37	37	37	38	38	38	40	39	40	39	39	32	34	37	35	34	35	35	34	35	36	32	37	34
16ZR-140	28	30	30	30	30	31	31	30	31	31	31	30	31	30	31	35	33	36	37	39	36	38	38	36	37	37	37	37	38	38	38	40	39	40	39	39	32	34	37	35	34	35	35	34	35	36	32	37	34
16ZR-143	28	30	30	30	30	31	31	30	31	31	31	30	31	30	31	35	33	36	37	39	36	38	38	36	37	37	37	37	38	38	38	40	39	40	39	39	32	34	37	35	34	35	35	34	35	36	32	37	34
16ZR-148	28	30	30	30	30	31	31	30	29	31	31	30	31	30	31	35	33	36	35	39	36	38	38	36	37	37	37	37	38	38	38	40	39	40	39	39	32	34	37	35	34	35	35	34	35	36	32	37	34
16ZR-151	27	29	29	29	29	30	30	29	30	30	30	29	30	29	30	34	32	35	36	38	35	37	37	35	36	36	36	36	37	37	37	39	38	39	38	38	31	33	36	34	33	34	34	33	34	35	31	36	33
16ZR-156	29	31	31	31	31	32	32	31	32	32	32	31	32	31	32	36	34	37	38	40	37	39	39	37	38	38	38	38	39	39	39	41	40	41	40	40	33	35	38	36	35	36	36	35	36	37	33	38	35
16ZR-157	29	31	31	31	31	32	32	31	32	32	32	31	32	31	32	36	34	37	38	40	37	39	39	37	38	38	38	38	39	39	39	41	40	41	40	40	33	35	38	36	35	36	36	35	36	37	33	38	35
16ZR-172	28	30	30	30	30	31	31	30	31	31	31	30	31	30	31	35	33	36	37	39	36	38	38	36	37	37	37	37	38	38	38	40	39	40	39	39	32	34	37	35	34	35	35	34	35	36	32	37	34
16ZR-183	27	29	29	29	29	30	30	29	30	30	30	29	30	29	30	34	32	35	36	38	35	37	37	35	36	36	36	36	37	37	37	39	38	39	38	38	31	33	36	34	33	34	34	33	34	35	31	36	33
16ZR-196	28	30	30	30	30	31	31	30	31	31	31	30	31	30	31	35	33	36	37	39	36	38	38	36	37	37	37	37	38	38	38	40	39	40	39	39	32	34	37	35	34	35	35	34	35	36	32	37	34
16ZR-32	29	31	31	31	31	32	32	31	30	32	32	31	32	31	32	36	34	37	36	40	37	39	39	37	38	38	38	38	39	39	39	41	40	41	40	40	33	35	38	36	35	36	36	35	36	37	33	38	35
16ZR-39	28	30	30	30	30	31	31	30	31	31	31	30	31	30	31	35	33	36	37	39	36	38	38	36	37	37	37	37	38	38	38	40	39	40	39	39	32	34	37	35	34	35	35	34	35	36	32	37	34
16ZR-42	27	29	29	29	29	30	30	29	30	30	30	29	30	29	30	34	32	35	36	38	35	37	37	35	36	36	36	36	37	37	37	39	38	39	38	38	31	33	36	34	33	34	34	33	34	35	31	36	33
16ZR-43	28	30	30	30	30	31	31	30	31	31	31	30	31	30	31	35	33	36	37	39	36	38	38	36	37	37	37	37	38	38	38	40	39	40	39	39	32	34	37	35	34	35	35	34	35	36	32	37	34
16ZR-44	29	31	31	31	31	32	32	31	32	32	32	31	32	31	32	36	34	37	38	40	37	39	39	37	38	38	38	38	39	39	39	41	40	41	40	40	33	35	38	36	35	36	36	35	36	37	33	38	35
16ZR-53	25	27	27	27	27	28	28	27	28	28	28	27	28	27	28	32	30	33	34	36	33	35	35	33	34	34	34	34	35	35	35	37	36	37	36	36	29	31	34	32	31	32	32	31	32	33	29	34	31
16ZR-56	27	29	29	29	29	30	30	29	30	30	30	29	30	29	30	34	32	35	36	38	35	37	37	35	36	36	36	36	37	37	37	39	38	39	38	38	31	33	36	34	33	34	34	33	34	35	31	36	33
16ZR-57	29	31	31	31	31	32	32	31	32	32	32	31	32	31	32	36	34	37	38	40	37	39	39	37	38	38	38	38	39	39	39	41	40	41	40	40	33	35	38	36	35	36	36	35	36	37	33	38	35
16ZR-65	27	29	29	29	29	30	30	29	30	30	30	29	30	29	30	34	32	35	36	38	35	37	37	35	36	36	36	36	37	37	37	39	38	39	38	38	31	33	36	34	33	34	34	33	34	35	31	36	33
16ZR-7	28	30	30	30	30	31	31	30	29	31	31	30	31	30	31	35	33	36	35	39	36	38	38	36	37	37	37	37	38	38	38	40	39	40	39	39	32	34	37	35	34	35	35	34	35	36	32	37	34
16ZR-73	27	29	29	29	29	30	30	29	30	30	30	29	30	29	30	34	32	35	36	38	35	37	37	35	36	36	36	36	37	37	37	39	38	39	38	38	31	33	36	34	33	34	34	33	34	35	31	36	33
16ZR-79	28	30	30	30	30	31	31	30	31	31	31	30	31	30	31	35	33	36	37	39	36	38	38	36	37	37	37	37	38	38	38	40	39	40	39	39	32	34	37	35	34	35	35	34	35	36	32	37	34
16ZR-8	27	29	29	29	29	30	30	29	30	30	30	29	30	29	30	34	32	35	36	38	35	37	37	35	36	36	36	36	37	37	37	39	38	39	38	38	31	33	36	34	33	34	34	33	34	35	31	36	33
16ZR-9	27	29	29	29	29	30	30	29	30	30	30	29	30	29	30	34	32	35	36	38	35	37	37	35	36	36	36	36	37	37	37	39	38	39	38	38	31	33	36	34	33	34	34	33	34	35	31	36	33
16ZR-92	28	30	30	30	30	31	31	30	31	31	31	30	31	30	31	35	33	36	37	39	36	38	38	36	37	37	37	37	38	38	38	40	39	40	39	39	32	34	37	35	34	35	35	34	35	36	32	37	34
17ZR-45	30	32	32	32	32	33	33	32	33	33	33	32	33	32	33	37	35	38	39	41	38	40	40	38	39	39	39	39	40	40	40	42	41	42	41	41	34	36	39	37	36	37	37	36	37	38	34	39	36
17ZR-157	30	32	32	32	32	33	33	32	33	33	33	32	33	32	33	37	35	38	39	41	38	40	40	38	39	39	39	39	40	40	40	42	41	42	41	41	34	36	39	37	36	37	37	36	37	38	34	39	36
17ZR-51	30	32	32	32	32	33	33	32	33	33	33	32	33	32	33	37	35	38	39	41	38	40	40	38	39	39	39	39	40	40	40	42	41	42	41	41	34	36	39	37	36	37	37	36	37	38	34	39	36
16ZR-81	31	33	33	33	33	34	34	33	34	34	34	33	34	33	34	38	36	39	40	42	39	41	41	39	40	40	40	40	41	41	41	43	42	43	42	42	35	37	40	38	37	38	38	37	38	39	35	40	37
16ZR-177	27	29	29	29	29	30	30	29	30	30	30	29	30	29	30	34	32	35	36	38	35	37	37	35	36	36	36	36	37	37	37	39	38	39	38	38	31	33	36	34	33	34	34	33	34	35	31	36	33
17ZR-10	28	30	30	30	30	31	31	30	31	31	31	30	31	30	31	35	33	36	37	39	36	38	38	36	37	37	37	37	38	38	38	40	39	40	39	39	32	34	37	35	34	35	35	34	35	36	32	37	34
17ZR-4	28	30	30	30	30	31	31	30	31	31	31	30	31	30	31	35	33	36	37	39	36	38	38	36	37	37	37	37	38	38	38	40	39	40	39	39	32	34	37	35	34	35	35	34	35	36	32	37	34
17ZR-143	31	33	33	33	33	34	34	33	34	34	34	33	34	33	34	38	36	39	40	42	39	41	41	39	40	40	40	40	41	41	41	43	42	43	42	42	35	37	40	38	37	38	38	37	38	39	35	40	37
17ZR-103	33	35	35	35	35	36	36	35	36	36	36	35	36	35	36	40	38	33	34	36	33	35	35	33	34	34	34	34	35	35	35	37	36	37	36	36	37	39	42	40	39	40	40	39	40	41	37	42	39
16ZR-33	35	37	37	37	37	38	38	37	36	38	38	37	38	37	38	42	40	43	42	46	43	45	45	43	44	44	44	44	45	45	45	47	46	47	46	46	39	41	44	42	41	42	42	41	42	43	39	44	41
16ZR-159	9	11	11	11	11	12	12	11	12	12	12	11	12	11	12	16	14	17	18	20	17	19	19	17	18	18	18	18	19	19	19	21	20	21	20	20	13	15	18	16	15	16	16	15	16	17	13	18	15
16ZR-23	9	11	11	11	11	12	12	11	12	12	12	11	12	11	12	16	14	17	18	20	17	19	19	17	18	18	18	18	19	19	19	21	20	21	20	20	13	15	18	16	15	16	16	15	16	17	13	18	15
17ZR-166	12	14	14	14	14	15	15	14	15	15	15	14	15	14	15	19	17	20	21	23	20	22	22	20	21	21	21	21	22	22	22	24	23	24	23	23	16	18	21	19	18	19	19	18	19	20	16	21	18
17ZR-152	12	14	14	14	14	15	15	14	15	15	15	14	15	14	15	19	17	20	21	23	20	22	22	20	21	21	21	21	22	22	22	24	23	24	23	23	16	18	21	19	18	19	19	18	19	20	16	21	18
16ZR-150	16	18	18	18	18	19	19	18	17	19	19	18	19	18	19	23	21	24	23	27	24	26	26	24	25	25	25	25	26	26	26	28	27	28	27	27	20	22	25	23	22	23	23	22	23	24	20	25	22
17ZR-130	17	19	19	19	19	20	20	19	20	20	20	19	20	19	20	24	22	25	26	28	25	27	27	25	26	26	26	26	27	27	27	29	28	29	28	28	21	23	26	24	23	24	24	23	24	25	21	26	23
15WZ-105	13	15	15	15	15	16	16	15	16	16	16	15	16	15	16	20	18	21	22	24	21	23	23	21	22	22	22	22	23	23	23	25	24	25	24	24	17	19	22	20	19	20	20	19	20	21	17	22	19
15WZ-106	13	15	15	15	15	16	16	15	16	16	16	15	16	15	16	20	18	21	22	24	21	23	23	21	22	22	22	22	23	23	23	25	24	25	24	24	17	19	22	20	19	20	20	19	20	21	17	22	19
15WZ-97	13	15	15	15	15	16	16	15	16	16	16	15	16	15	16	20	18	21	22	24	21	23	23	21	22	22	22	22	23	23	23	25	24	25	24	24	17	19	22	20	19	20	20	19	20	21	17	22	19
16WZ-110	14	16	16	16	16	17	17	16	17	17	17	16	17	16	17	21	19	22	23	25	22	24	24	22	23	23	23	23	24	24	24	26	25	26	25	25	18	20	23	21	20	21	21	20	21	22	18	23	20
16WZ-111	14	16	16	16	16	17	17	16	17	17	17	16	17	16	17	21	19	22	23	25	22	24	24	22	23	23	23	23	24	24	24	26	25	26	25	25	18	20	23	21	20	21	21	20	21	22	18	23	20
16WZ-112	19	21	21	21	21	22	22	21	22	22	22	21	22	21	22	26	24	27	28	30	27	29	29	27	28	28	28	28	29	29	29	31	30	31	30	30	23	25	28	26	25	26	26	25	26	27	23	28	25
16WZ-113	15	17	17	17	17	18	18	17	18	18	18	17	18	17	18	22	20	23	24	26	23	25	25	23	24	24	24	24	25	25	25	27	26	27	26	26	19	21	24	22	21	22	22	21	22	23	19	24	21
16WZ-120	17	19	19	19	19	20	20	19	20	20	20	19	20	19	20	24	22	25	26	28	25	27	27	25	26	26	26	26	27	27	27	29	28	29	28	28	21	23	26	24	23	24	24	23	24	25	21	26	23
16WZ-126	20	22	22	22	22	23	23	22	23	23	23	22	23	22	23	27	25	28	29	31	28	30	30	28	29	29	29	29	30	30	30	32	31	32	31	31	24	26	29	27	26	27	27	26	27	28	24	29	26
16WZ-127	13	15	15	15	15	16	16	15	16	16	16	15	16	15	16	20	18	21	22	24	21	23	23	21	22	22	22	22	23	23	23	25	24	25	24	24	17	19	22	20	19	20	20	19	20	21	17	22	19
16WZ-129	17	19	19	19	19	20	20	19	20	20	20	19	20	19	20	24	22	25	26	28	25	27	27	25	26	26	26	26	27	27	27	29	28	29	28	28	21	23	26	24	23	24	24	23	24	25	21	26	23
16WZ-134	17	19	19	19	19	20	20	19	20	20	20	19	20	19	20	24	22	25	26	28	25	27	27	25	26	26	26	26	27	27	27	29	28	29	28	28	21	23	26	24	23	24	24	23	24	25	21	26	23
16WZ-137	13	15	15	15	15	16	16	15	16	16	16	15	16	15	16	20	18	21	22	24	21	23	23	21	22	22	22	22	23	23	23	25	24	25	24	24	17	19	22	20	19	20	20	19	20	21	17	22	19
16WZ-138	14	16	16	16	16	17	17	16	17	17	17	16	17	16	17	21	19	22	23	25	22	24	24	22	23	23	23	23	24	24	24	26	25	26	25	25	18	20	23	21	20	21	21	20	21	22	18	23	20
16WZ-141	16	18	18	18	18	19	19	18	19	19	19	18	19	18	19	23	21	24	25	27	24	26	26	24	25	25	25	25	26	26	26	28	27	28	27	27	20	22	25	23	22	23	23	22	23	24	20	25	22
16WZ-142	16	18	18	18	18	19	19	18	19	19	19	18	19	18	19	23	21	24	25	27	24	26	26	24	25	25	25	25	26	26	26	28	27	28	27	27	20	22	25	23	22	23	23	22	23	24	20	25	22
16HN-112	19	21	21	21	21	22	22	21	22	22	22	21	22	21	22	26	24	27	28	30	27	29	29	27	28	28	28	28	29	29	29	31	30	31	30	30	23	25	28	26	25	26	26	25	26	27	23	28	25
15WZ-74	37	39	39	39	39	40	40	39	40	40	40	39	40	39	40	44	42	45	46	48	45	47	47	45	46	46	46	46	47	47	47	49	48	49	48	48	41	43	46	44	43	44	44	43	44	45	41	46	43
15WZ-79	36	38	38	38	38	39	39	38	39	39	39	38	39	38	39	43	41	44	45	47	44	46	46	44	45	45	45	45	46	46	46	48	47	48	47	47	40	42	45	43	42	43	43	42	43	44	40	45	42
15WZ-83	40	42	42	42	42	43	43	42	43	43	43	42	43	42	43	47	45	48	49	51	48	50	50	48	49	49	49	49	50	50	50	52	51	52	51	51	44	46	49	47	46	47	47	46	47	48	44	49	46
15WZ-85	36	38	38	38	38	39	39	38	39	39	39	38	39	38	39	43	41	44	45	47	44	46	46	44	45	45	45	45	46	46	46	48	47	48	47	47	40	42	45	43	42	43	43	42	43	44	40	45	42
15WZ-87	37	39	39	39	39	40	40	39	40	40	40	39	40	39	40	44	42	45	46	48	45	47	47	45	46	46	46	46	47	47	47	49	48	49	48	48	41	43	46	44	43	44	44	43	44	45	41	46	43
16WZ-109	39	41	41	41	41	42	42	41	42	42	42	41	42	41	42	46	44	47	48	50	47	49	49	47	48	48	48	48	49	49	49	51	50	51	50	50	43	45	48	46	45	46	46	45	46	47	43	48	45
16WZ-115	36	38	38	38	38	39	39	38	39	39	39	38	39	38	39	43	41	44	45	47	44	46	46	44	45	45	45	45	46	46	46	48	47	48	47	47	40	42	45	43	42	43	43	42	43	44	40	45	42
16WZ-116	40	42	42	42	42	43	43	42	43	43	43	42	43	42	43	47	45	48	49	51	48	50	50	48	49	49	49	49	50	50	50	52	51	52	51	51	44	46	49	47	46	47	47	46	47	48	44	49	46
16WZ-117	41	43	43	43	43	44	44	43	44	44	44	43	44	43	44	48	46	49	50	52	49	51	51	49	50	50	50	50	51	51	51	53	52	53	52	52	45	47	50	48	47	48	48	47	48	49	45	50	47
16WZ-121	39	41	41	41	41	42	42	41	42	42	42	41	42	41	42	46	44	47	48	50	47	49	49	47	48	48	48	48	49	49	49	51	50	51	50	50	43	45	48	46	45	46	46	45	46	47	43	48	45
16WZ-125	37	39	39	39	39	40	40	39	40	40	40	39	40	39	40	44	42	45	46	48	45	47	47	45	46	46	46	46	47	47	47	49	48	49	48	48	41	43	46	44	43	44	44	43	44	45	41	46	43
16WZ-128	38	40	40	40	40	41	41	40	41	41	41	40	41	40	41	45	43	46	47	49	46	48	48	46	47	47	47	47	48	48	48	50	49	50	49	49	42	44	47	45	44	45	45	44	45	46	42	47	44
14HN-268	39	41	41	41	41	42	42	41	42	42	42	41	42	41	42	46	44	39	40	42	39	41	41	39	40	40	40	40	41	41	41	43	42	43	42	42	43	45	48	46	45	46	46	45	46	47	43	48	45
16HN-11	39	41	41	41	41	42	42	41	42	42	42	41	42	41	42	46	44	39	40	42	39	41	41	39	40	40	40	40	41	41	41	43	42	43	42	42	43	45	48	46	45	46	46	45	46	47	43	48	45
16HN-12	41	43	43	43	43	44	44	43	44	44	44	43	44	43	44	48	46	41	42	44	41	43	43	41	42	42	42	42	43	43	43	45	44	45	44	44	45	47	50	48	47	48	48	47	48	49	45	50	47
16HN-127	39	41	41	41	41	42	42	41	42	42	42	41	42	41	42	46	44	39	40	42	39	41	41	39	40	40	40	40	41	41	41	43	42	43	42	42	43	45	48	46	45	46	46	45	46	47	43	48	45
16HN-155	42	44	44	44	44	45	45	44	45	45	45	44	45	44	45	49	47	42	43	45	42	44	44	42	43	43	43	43	44	44	44	46	45	46	45	45	46	48	51	49	48	49	49	48	49	50	46	51	48
16HN-156	40	42	42	42	42	43	43	42	43	43	43	42	43	42	43	47	45	40	41	43	40	42	42	40	41	41	41	41	42	42	42	44	43	44	43	43	44	46	49	47	46	47	47	46	47	48	44	49	46
16HN-167	40	42	42	42	42	43	43	42	43	43	43	42	43	42	43	47	45	40	41	43	40	42	42	40	41	41	41	41	42	42	42	44	43	44	43	43	44	46	49	47	46	47	47	46	47	48	44	49	46
16HN-185	40	42	42	42	42	43	43	42	43	43	43	42	43	42	43	47	45	40	41	43	40	42	42	40	41	41	41	41	42	42	42	44	43	44	43	43	44	46	49	47	46	47	47	46	47	48	44	49	46
16HN-199	38	40	40	40	40	41	41	40	41	41	41	40	41	40	41	45	43	38	39	41	38	40	40	38	39	39	39	39	40	40	40	42	41	42	41	41	42	44	47	45	44	45	45	44	45	46	42	47	44
16HN-2	40	42	42	42	42	43	43	42	43	43	43	42	43	42	43	47	45	40	41	43	40	42	42	40	41	41	41	41	42	42	42	44	43	44	43	43	44	46	49	47	46	47	47	46	47	48	44	49	46
16HN-215	40	42	42	42	42	43	43	42	43	43	43	42	43	42	43	47	45	40	41	43	40	42	42	40	41	41	41	41	42	42	42	44	43	44	43	43	44	46	49	47	46	47	47	46	47	48	44	49	46
16HN-255	41	43	43	43	43	44	44	43	42	44	44	43	44	43	44	48	46	41	40	44	41	43	43	41	42	42	42	42	43	43	43	45	44	45	44	44	45	47	50	48	47	48	48	47	48	49	45	50	47
16HN-261	40	42	42	42	42	43	43	42	41	43	43	42	43	42	43	47	45	40	39	43	40	42	42	40	41	41	41	41	42	42	42	44	43	44	43	43	44	46	49	47	46	47	47	46	47	48	44	49	46
16HN-267	39	41	41	41	41	42	42	41	42	42	42	41	42	41	42	46	44	39	40	42	39	41	41	39	40	40	40	40	41	41	41	43	42	43	42	42	43	45	48	46	45	46	46	45	46	47	43	48	45
16HN-35	40	42	42	42	42	43	43	42	43	43	43	42	43	42	43	47	45	40	41	43	40	42	42	40	41	41	41	41	42	42	42	44	43	44	43	43	44	46	49	47	46	47	47	46	47	48	44	49	46
16HN-42	39	41	41	41	41	42	42	41	42	42	42	41	42	41	42	46	44	39	40	42	39	41	41	39	40	40	40	40	41	41	41	43	42	43	42	42	43	45	48	46	45	46	46	45	46	47	43	48	45
16HN-7	39	41	41	41	41	42	42	41	42	42	42	41	42	41	42	46	44	39	40	42	39	41	41	39	40	40	40	40	41	41	41	43	42	43	42	42	43	45	48	46	45	46	46	45	46	47	43	48	45
16HN-9	38	40	40	40	40	41	41	40	41	41	41	40	41	40	41	45	43	38	39	41	38	40	40	38	39	39	39	39	40	40	40	42	41	42	41	41	42	44	47	45	44	45	45	44	45	46	42	47	44
16HN-61	44	46	46	46	46	47	47	46	47	47	47	46	47	46	47	51	49	44	45	47	44	46	46	44	45	45	45	45	46	46	46	48	47	48	47	47	48	50	53	51	50	51	51	50	51	52	48	53	50
16HN-117	59	61	61	61	61	62	62	61	62	62	62	61	62	61	62	66	64	59	60	62	59	61	61	59	60	60	60	60	61	61	61	63	62	63	62	62	63	65	68	66	65	66	66	65	66	67	63	68	65
16HN-126	61	63	63	63	63	64	64	63	64	64	64	63	64	63	64	68	66	61	62	64	61	63	63	61	62	62	62	62	63	63	63	65	64	65	64	64	65	67	70	68	67	68	68	67	68	69	65	70	67
16HN-151	62	64	64	64	64	65	65	64	65	65	65	64	65	64	65	69	67	62	63	65	62	64	64	62	63	63	63	63	64	64	64	66	65	66	65	65	66	68	71	69	68	69	69	68	69	70	66	71	68
16HN-239	61	63	63	63	63	64	64	63	64	64	64	63	64	63	64	68	66	61	62	64	61	63	63	61	62	62	62	62	63	63	63	65	64	65	64	64	65	67	70	68	67	68	68	67	68	69	65	70	67
16HN-243	57	59	59	59	59	60	60	59	60	60	60	59	60	59	60	64	62	57	58	60	57	59	59	57	58	58	58	58	59	59	59	61	60	61	60	60	61	63	66	64	63	64	64	63	64	65	61	66	63
16HN-250	61	63	63	63	63	64	64	63	64	64	64	63	64	63	64	68	66	61	62	64	61	63	63	61	62	62	62	62	63	63	63	65	64	65	64	64	65	67	70	68	67	68	68	67	68	69	65	70	67
16HN-4	62	64	64	64	64	65	65	64	65	65	65	64	65	64	65	69	67	62	63	65	62	64	64	62	63	63	63	63	64	64	64	66	65	66	65	65	66	68	71	69	68	69	69	68	69	70	66	71	68
16HN-131	45	47	47	47	47	48	48	47	48	48	48	47	48	47	48	52	50	53	54	56	53	55	55	53	54	54	54	54	55	55	55	57	56	57	56	56	49	51	54	52	51	52	52	51	52	53	49	54	51
16HN-163	45	47	47	47	47	48	48	47	48	48	48	47	48	47	48	52	50	53	54	56	53	55	55	53	54	54	54	54	55	55	55	57	56	57	56	56	49	51	54	52	51	52	52	51	52	53	49	54	51
16HN-174	45	47	47	47	47	48	48	47	48	48	48	47	48	47	48	52	50	53	54	56	53	55	55	53	54	54	54	54	55	55	55	57	56	57	56	56	49	51	54	52	51	52	52	51	52	53	49	54	51
16HN-257	45	47	47	47	47	48	48	47	48	48	48	47	48	47	48	52	50	53	54	56	53	55	55	53	54	54	54	54	55	55	55	57	56	57	56	56	49	51	54	52	51	52	52	51	52	53	49	54	51
16HN-69	47	49	49	49	49	50	50	49	50	50	50	49	50	49	50	54	52	55	56	58	55	57	57	55	56	56	56	56	57	57	57	59	58	59	58	58	51	53	56	54	53	54	54	53	54	55	51	56	53
16WZ-153	42	44	44	44	44	45	45	44	45	45	45	44	45	44	45	49	47	50	51	53	50	52	52	50	51	51	51	51	52	52	52	54	53	54	53	53	46	48	51	49	48	49	49	48	49	50	46	51	48
16WZ-154	42	44	44	44	44	45	45	44	45	45	45	44	45	44	45	49	47	50	51	53	50	52	52	50	51	51	51	51	52	52	52	54	53	54	53	53	46	48	51	49	48	49	49	48	49	50	46	51	48
16WZ-156	44	46	46	46	46	47	47	46	47	47	47	46	47	46	47	51	49	52	53	55	52	54	54	52	53	53	53	53	54	54	54	56	55	56	55	55	48	50	53	51	50	51	51	50	51	52	48	53	50
16WZ-165	42	44	44	44	44	45	45	44	45	45	45	44	45	44	45	49	47	50	51	53	50	52	52	50	51	51	51	51	52	52	52	54	53	54	53	53	46	48	51	49	48	49	49	48	49	50	46	51	48
16ZR-105	40	42	42	42	42	43	43	42	43	43	43	42	43	42	43	47	45	40	41	43	40	42	42	40	41	41	41	41	42	42	42	44	43	44	43	43	44	46	49	47	46	47	47	46	47	48	44	49	46
16ZR-202	27	25	25	25	25	26	26	25	26	26	30	25	26	25	26	30	28	19	20	22	19	19	21	19	18	20	20	18	21	21	21	23	22	23	22	22	27	29	32	30	29	30	30	29	30	31	27	32	29
16ZR-207	28	26	26	26	26	27	27	26	27	27	31	26	27	26	27	31	29	20	21	23	20	20	22	20	19	21	21	19	22	22	22	24	23	24	23	23	28	30	33	31	30	31	31	30	31	32	28	33	30
16ZR-212	27	25	25	25	25	26	26	25	26	26	30	25	26	25	26	30	28	19	20	22	19	19	21	19	18	20	20	18	21	21	21	23	22	23	22	22	27	29	32	30	29	30	30	29	30	31	27	32	29
17ZR-1	27	25	25	25	25	26	26	25	26	26	30	25	26	25	26	30	28	19	20	22	19	19	21	19	18	20	20	18	21	21	21	23	22	23	22	22	27	29	32	30	29	30	30	29	30	31	27	32	29
16ZR-30	43	45	45	45	45	46	46	45	44	46	46	45	46	45	46	50	48	51	50	54	51	53	53	51	52	52	52	52	53	53	53	55	54	55	54	54	47	49	52	50	49	50	50	49	50	51	47	52	49
17ZR-100	57	59	59	59	59	60	60	59	60	60	60	59	60	59	60	64	62	65	66	68	65	67	67	65	66	66	66	66	67	67	67	69	68	69	68	68	61	63	66	64	63	64	64	63	64	65	61	66	63
17ZR-110	46	48	48	48	48	49	49	48	49	49	49	48	49	48	49	53	51	54	55	57	54	56	56	54	55	55	55	55	56	56	56	58	57	58	57	57	50	52	55	53	52	53	53	52	53	54	50	55	52
17ZR-158	40	42	42	42	42	43	43	42	43	43	43	42	43	42	43	47	45	48	49	51	48	50	50	48	49	49	49	49	50	50	50	52	51	52	51	51	44	46	49	47	46	47	47	46	47	48	44	49	46
17ZR-162	44	46	46	46	46	47	47	46	47	47	47	46	47	46	47	51	49	52	53	55	52	54	54	52	53	53	53	53	54	54	54	56	55	56	55	55	48	50	53	51	50	51	51	50	51	52	48	53	50
17ZR-167	41	43	43	43	43	44	44	43	44	44	44	43	44	43	44	48	46	49	50	52	49	51	51	49	50	50	50	50	51	51	51	53	52	53	52	52	45	47	50	48	47	48	48	47	48	49	45	50	47
17ZR-165	432	430	430	430	430	431	431	430	431	431	435	430	431	430	431	435	433	424	425	427	424	426	426	424	425	425	425	425	426	426	426	428	427	428	427	427	432	434	437	435	434	435	435	434	435	436	432	437	434
17ZR-112	503	501	501	501	501	502	502	501	502	502	506	501	502	501	502	506	504	495	496	498	495	497	497	495	496	494	494	496	495	493	493	491	494	491	494	496	503	505	508	506	505	506	506	505	506	507	503	508	505
17ZR-121	682	680	680	680	680	681	681	680	681	681	685	680	681	680	681	685	683	674	675	677	674	676	676	674	675	673	673	675	674	672	672	670	673	670	673	675	682	684	687	685	684	685	685	684	685	686	682	687	684
[truncated: 129 more columns]

## Sheet: clade3_matrix
snp-dists 0.6	16WZ-164	16WZ-169
16WZ-164	0	8
16WZ-169	8	0

## Sheet: clade4_matrix
snp-dists 0.6	16ZR-48	17ZR-90	17ZR-94
16ZR-48	0	23	21
17ZR-90	23	0	6
17ZR-94	21	6	0
