# Supplementary material for: Molecular epidemiology of carbapenem-resistant hypervirulent Klebsiella pneumoniae in China
Source: Emerg Microbes Infect. 2022 Mar 19;11(1):841–9. doi: 10.1080/22221751.2022.2049458 (PMC8942559; doi:10.1080/22221751.2022.2049458)
Supplement: Supplemental Material [file TEMI_A_2049458_SM3950.zip › Suppl files/Supplementary Table S4.xlsx]

## Sheet: matrix
snp-dists 0.6	14WZ-43	14WZ-44	14WZ-45	14WZ-51	14WZ-52	15WZ-68	15WZ-88	16ZR-10	16ZR-93	17ZR-111	17ZR-123	17ZR-139	17ZR-145	17ZR-75	CR-HvKP1	CR-HvKP2	CR-HvKP3	CR-HvKP4	CR-HvKP5	16WZ-126	16WZ-134	16HN-155	16HN-42	16HN-61	16HN-117	16ZR-23	16ZR-27	16ZR-33	16ZR-58	17ZR-59	17ZR-61	17ZR-63
14WZ-43	0	1	7	2	1	14	18	37	39	43	42	43	43	43	39	37	39	38	36	669	672	684	682	685	674	661	675	672	676	679	679	680
14WZ-44	1	0	8	3	2	15	19	38	40	44	43	44	44	44	40	38	40	39	37	670	673	685	683	686	675	662	676	673	677	680	680	681
14WZ-45	7	8	0	9	8	17	21	40	42	46	45	46	46	46	42	40	42	41	39	672	675	687	685	688	677	664	678	675	679	682	682	683
14WZ-51	2	3	9	0	3	16	20	39	41	45	44	45	45	45	41	39	41	40	38	671	674	686	684	687	676	663	677	674	678	681	681	682
14WZ-52	1	2	8	3	0	15	19	38	40	44	43	44	44	44	40	38	40	39	37	670	673	685	683	686	675	662	676	673	677	680	680	681
15WZ-68	14	15	17	16	15	0	10	29	31	35	34	35	35	35	31	29	31	30	28	661	664	676	674	677	666	653	667	664	668	671	671	672
15WZ-88	18	19	21	20	19	10	0	33	35	39	38	39	39	39	35	33	35	34	32	665	668	680	678	681	670	657	671	668	672	675	675	676
16ZR-10	37	38	40	39	38	29	33	0	4	10	9	10	10	10	2	2	2	1	1	656	659	671	669	672	661	648	662	659	663	666	666	667
16ZR-93	39	40	42	41	40	31	35	4	0	12	11	12	12	12	6	4	6	5	3	658	661	673	671	674	663	650	664	661	665	668	668	669
17ZR-111	43	44	46	45	44	35	39	10	12	0	1	0	0	0	12	10	12	11	9	662	665	677	673	678	667	654	668	665	669	672	672	673
17ZR-123	42	43	45	44	43	34	38	9	11	1	0	1	1	1	11	9	11	10	8	661	664	676	672	677	666	653	667	664	668	671	671	672
17ZR-139	43	44	46	45	44	35	39	10	12	0	1	0	0	0	12	10	12	11	9	662	665	677	673	678	667	654	668	665	669	672	672	673
17ZR-145	43	44	46	45	44	35	39	10	12	0	1	0	0	0	12	10	12	11	9	662	665	677	673	678	667	654	668	665	669	672	672	673
17ZR-75	43	44	46	45	44	35	39	10	12	0	1	0	0	0	12	10	12	11	9	662	665	677	673	678	667	654	668	665	669	672	672	673
CR-HvKP1	39	40	42	41	40	31	35	2	6	12	11	12	12	12	0	4	4	3	3	658	661	673	671	674	663	650	664	661	665	668	668	669
CR-HvKP2	37	38	40	39	38	29	33	2	4	10	9	10	10	10	4	0	4	3	1	656	659	671	669	672	661	648	662	659	663	666	666	667
CR-HvKP3	39	40	42	41	40	31	35	2	6	12	11	12	12	12	4	4	0	1	3	658	661	673	671	674	663	650	664	661	665	668	668	669
CR-HvKP4	38	39	41	40	39	30	34	1	5	11	10	11	11	11	3	3	1	0	2	657	660	672	670	673	662	649	663	660	664	667	667	668
CR-HvKP5	36	37	39	38	37	28	32	1	3	9	8	9	9	9	3	1	3	2	0	655	658	670	668	671	660	647	661	658	662	665	665	666
16WZ-126	669	670	672	671	670	661	665	656	658	662	661	662	662	662	658	656	658	657	655	0	15	41	37	40	43	22	24	33	25	28	28	29
16WZ-134	672	673	675	674	673	664	668	659	661	665	664	665	665	665	661	659	661	660	658	15	0	30	30	29	36	11	13	22	14	17	17	18
16HN-155	684	685	687	686	685	676	680	671	673	677	676	677	677	677	673	671	673	672	670	41	30	0	8	17	28	25	33	36	34	37	37	38
16HN-42	682	683	685	684	683	674	678	669	671	673	672	673	673	673	671	669	671	670	668	37	30	8	0	17	24	25	33	36	34	37	37	38
16HN-61	685	686	688	687	686	677	681	672	674	678	677	678	678	678	674	672	674	673	671	40	29	17	17	0	27	24	32	35	33	36	36	37
16HN-117	674	675	677	676	675	666	670	661	663	667	666	667	667	667	663	661	663	662	660	43	36	28	24	27	0	31	39	42	40	43	43	44
16ZR-23	661	662	664	663	662	653	657	648	650	654	653	654	654	654	650	648	650	649	647	22	11	25	25	24	31	0	14	11	15	18	18	19
16ZR-27	675	676	678	677	676	667	671	662	664	668	667	668	668	668	664	662	664	663	661	24	13	33	33	32	39	14	0	25	1	4	4	5
16ZR-33	672	673	675	674	673	664	668	659	661	665	664	665	665	665	661	659	661	660	658	33	22	36	36	35	42	11	25	0	26	29	29	30
16ZR-58	676	677	679	678	677	668	672	663	665	669	668	669	669	669	665	663	665	664	662	25	14	34	34	33	40	15	1	26	0	5	5	6
17ZR-59	679	680	682	681	680	671	675	666	668	672	671	672	672	672	668	666	668	667	665	28	17	37	37	36	43	18	4	29	5	0	0	1
17ZR-61	679	680	682	681	680	671	675	666	668	672	671	672	672	672	668	666	668	667	665	28	17	37	37	36	43	18	4	29	5	0	0	1
17ZR-63	680	681	683	682	681	672	676	667	669	673	672	673	673	673	669	667	669	668	666	29	18	38	38	37	44	19	5	30	6	1	1	0
